# Supplementary material for: Prediction of Non-canonical Routes for SARS-CoV-2 Infection in Human Placenta Cells
Source: Front Mol Biosci. 2021 Nov 8;8:614728. doi: 10.3389/fmolb.2021.614728 (PMC8606885; doi:10.3389/fmolb.2021.614728)
Supplement: Supplementary file 1 [file DataSheet1.xlsx]

## Sheet: Read me
Supplementary Table 1. Differentially expressed genes in placenta tissue during the gestation (1º trimester x 2º trimester and 1º trimester x 2º trimester; Log2FC >= |0.5|; FDR< 0.05).
Supplementary Table 2. Functional enrichment analysis generated in the Metascape tool (https://metascape.org) [DOI: 10.1038/s41467-019-09234-6] for each cluster generate for placenta gene expression during gestation.
Supplementary Table 3. Functional enrichment analysis list generated in the Metascape tool (https://metascape.org) [DOI: 10.1038/s41467-019-09234-6] for DEGs in the placenta tissues (1º trimester x 2º trimester and 1º trimester x 2º trimester.
Supplementary Table 4. Human-SARS-CoV Interactome based on the in silico computational framework P-HIPSTer (http://phipster.org/).
Supplementary Table 5. Human-ZIKA Interactome based on the in silico computational framework P-HIPSTer (http://phipster.org/).
Supplementary Table 6. The Human-SARS-CoV interactome obtained in the P-HIPSTer (http://phipster.org/) for placenta.
Supplementary Table 7. The Human-ZIKA interactome obtained in the P-HIPSTer (http://phipster.org/) for placenta.
Supplementary table 8. Human-SARs Interactome based on literature.
Acronyms:
SARS-CoV-2: Severe acute respiratory syndrome coronavirus 2
SARS-CoV: Severe acute respiratory syndrome coronavirus
P-HIPSTer: Pathogen host interactome prediction using structure similarity
GTEx: The Genotype-Tissue Expression Project Data (https://gtexportal.org)
PPI: Protein-Protein Interaction
Domain-Domain LR: Likelihood Ratio (LR) that two proteins interact through their structured domains based on evidence derived from homology models of the complex they form
Peptide-domain LR: Likelihood Ratio (LR) that two proteins interact through an unstructured peptide binding a structured domain
Partner Redundancy LR: Likelihood Ratio (LR) that two proteins interact based on evidence that structural neighbors of one protein interact with the second protein
Final LR: Final Likelihood Ratio (LR) reported by P-HIPSTer that integrates the LR scores obtained from each structural clue (domain-domain, peptide domain, redundancy).

## Sheet: Table S1
Supplementary Table 1. Differentially expressed genes in placenta tissue during the gestation (1º trimester x 2º trimester and 1º trimester x 2º trimester; Log2FC >= |0.5|; FDR< 0.05).
	1º x 2º trismeters		1º x 3º trimesters
Gene	p-adj. value	logFC	p-adj. value	logFC				gene	Cluster
PAEP	0.439202	-2.2436	0.00387218	-4.19				ABCG1	C		A = increase expression during pregnancy
HBE1	0.169548	-1.33489	0.00484206	-2.5				ABCG2	A		B = increase expression (1º x 3º trimesters)
AGR2	0.423606	-1.13604	0.0092922	-2.31				ABLIM3	B		C = decrease expression during pregnancy
REN	0.461015	-0.632797	0.00110984	-2.05				ACACA	C
HBZ	0.371461	-1.13922	0.0489063	-1.75				ACAT2	A
CCR7	0.0649049	-1.36756	0.00291232	-1.61				ACER3	A
MT1F	0.368415	-1.02265	0.032626	-1.47				ACTN1	B
RRM2	0.413417	-0.381327	0.0336168	-1.3				ACVRL1	A
MDK	0.387698	-0.242048	0.0012918	-1.27				ADAM12	B
ERP27	0.246625	-0.848008	0.0130256	-1.24				ADCY4	B
SLC25A15	0.0671665	-0.894918	0.00681861	-1.23				ADGRF5	C
CRISPLD1	0.32562	0.442089	0.00581775	-1.18				ADHFE1	B
CXCL14	0.746421	-0.210541	0.0109028	-1.18				ADM	B
LINGO2	0.906571	-0.0394419	0.00231675	-1.17				ADORA1	A
MT1X	0.404782	-0.6395	0.00784166	-1.16				ADRB1	A
C14orf132	0.139179	-0.768213	0.0105863	-1.15				ADRB2	C
TRIM59	0.185502	-0.553909	0.0041121	-1.13				AFF1	B
LOC101928419	0.348178	-0.750466	0.0408559	-1.12				AGR2	A
NAP1L3	0.608329	0.183519	0.00903742	-1.09				AGTR1	B
TOP2A	0.46901	-0.342689	0.024168	-1.09				AHR	C
PLS1	0.183933	-0.898489	0.027788	-1.08				AIG1	B
PFKP	0.203619	-0.6926	0.0135377	-1.06				AIM1L	B
COLEC11	0.299192	-0.497007	0.0177236	-1.05				ALDH2	A
REEP6	0.353138	-0.412582	0.00510553	-1.01				ALPP	B
PCOLCE	0.699577	-0.164137	0.00805856	-1.01				ALPPL2	B
LOC100506718	0.192433	-0.67283	0.0143308	-1.01				AMD1	B
ANOS1	0.675609	-0.388258	0.0225203	-1.01				AMMECR1	B
HELLS	0.35819	-0.581197	0.0289529	-1.01				ANAPC4	A
DNMT3B	0.282607	-0.458641	0.0106782	-0.998				ANGPTL4	B
LDOC1	0.12727	-0.734359	0.0152636	-0.992				ANK2	C
CCNB1	0.412952	-0.498652	0.0397495	-0.99				ANK3	B
MT1H	0.531512	-0.493353	0.029618	-0.985				ANKRD12	C
CDCA7	0.42298	-0.227732	0.00605716	-0.982				ANKRD13A	A
HAPLN1	0.889901	0.0798557	0.0194378	-0.98				ANKS1A	C
TMEM97	0.683111	-0.146708	0.00862487	-0.967				ANO2	C
SLC24A3	0.552877	-0.389308	0.030456	-0.96				ANOS1	A
CDC20	0.445191	-0.362068	0.0474803	-0.953				APELA	C
ELOVL6	0.661929	-0.246652	0.0217085	-0.951				APLN	B
GPM6B	0.345003	-0.616223	0.0212869	-0.95				APLNR	A
VCAN	0.616678	-0.124271	0.0054065	-0.936				APOBEC3B	A
SNORD50B	0.520989	-0.411582	0.0491602	-0.935				APOL3	B
CHI3L1	0.93015	-0.143656	0.0270473	-0.932				APOLD1	C
IGDCC3	0.538288	-0.218199	0.00312413	-0.915				ARFGEF3	B
TMEM158	0.725707	-0.230678	0.041054	-0.914				ARHGAP17	A
TMEM150C	0.395458	-0.221855	0.00555134	-0.906				ARHGAP26	B
MTHFD2	0.427112	-0.226009	0.0105432	-0.905				ARHGAP44	C
APOBEC3B	0.611833	-0.240301	0.0147669	-0.901				ARHGEF37	C
FNDC1	0.980994	0.020168	0.00797072	-0.9				ARHGEF6	C
GXYLT2	0.931518	-0.038943	0.0327999	-0.894				ASNS	C
RBP7	0.575353	0.303528	0.0135516	-0.892				ASS1	B
DBN1	0.227919	-0.430917	0.00306579	-0.883				ATAD1	B
KIF11	0.58735	-0.236024	0.0389567	-0.866				ATP1B1	A
CRNDE	0.552877	-0.207976	0.00919846	-0.865				ATP7B	C
IFT80	0.684245	-0.121709	0.00593438	-0.86				ATXN7	A
ASNS	0.325007	-0.438207	0.00288992	-0.851				AURKA	A
GSTO2	0.144824	-0.814937	0.0290835	-0.846				AZIN1	B
KIF20A	0.587786	-0.233994	0.0497338	-0.843				B3GNT5	B
ASS1	0.726634	-0.0992621	0.00262879	-0.836				BAZ2B	A
SNHG19	0.316065	-0.412798	0.0318035	-0.832				BCAR3	B
TRIM59	0.16856	-0.45747	0.00973911	-0.83				BCAR4	B
COL5A1	0.600878	-0.23375	0.0424467	-0.827				BCL2L1	C
UBE2C	0.475895	-0.282851	0.0342733	-0.822				BGN	B
PPDPF	0.0826067	-0.49219	0.00291232	-0.815				BIN2	B
CSTA	0.659885	-0.184421	0.0248633	-0.813				BLM	B
GINS1	0.685109	-0.149397	0.0417106	-0.813				BMP6	A
BIN2	0.962977	0.0252322	0.0225203	-0.81				BOLA3	C
HOMER1	0.210454	-0.298904	0.00288992	-0.799				BPGM	A
SEMA5A	0.440795	-0.48765	0.028954	-0.797				BST2	B
C1orf106	0.305955	-0.541819	0.0364796	-0.788				BTBD11	C
CMBL	0.34222	-0.328621	0.00656807	-0.786				BTG2	B
MSMO1	0.934209	-0.0214116	0.00269916	-0.769				C10orf10	A
KHDRBS3	0.0826067	-0.665945	0.00291232	-0.766				C14orf132	C
SLC6A8	0.140139	-0.544747	0.0191321	-0.762				C16orf72	C
H2AFX	0.412189	-0.236991	0.0234659	-0.756				C1orf106	B
XYLT1	0.509448	-0.228452	0.0133054	-0.748				C1orf115	A
CENPW	0.285911	-0.291762	0.017003	-0.748				C1QA	B
TTK	0.62162	-0.206731	0.0456132	-0.745				C1QC	A
EYA2	0.68575	-0.211269	0.0202939	-0.742				C21orf91	C
APELA	0.318029	-0.574479	0.013021	-0.738				C3AR1	B
COL4A5	0.376623	-0.274708	0.00288992	-0.732				C4BPB	B
TIPIN	0.638778	-0.136785	0.0106573	-0.729				C4orf19	B
ROBO1	0.783028	-0.108296	0.0361124	-0.72				C4orf32	A
TNNI2	0.750189	-0.296027	0.0443411	-0.717				C7	C
PAPSS1	0.290488	-0.294769	0.0041121	-0.711				C8orf4	C
SNRNP25	0.487615	-0.186954	0.0034756	-0.71				CAP2	C
LOC728554	0.199153	-0.301959	0.0207692	-0.709				CAPN6	C
ALDH2	0.435962	-0.209687	0.00401795	-0.708				CARD16	B
GPAM	0.207222	-0.374432	0.00698446	-0.706				CARD16	C
TPK1	0.275992	-0.263506	0.00258289	-0.701				CASP1	C
SLC22A18	0.594085	-0.14083	0.00797072	-0.699				CAV1	A
ANK2	0.452488	0.317107	0.0244183	-0.693				CAV2	B
FKBP11	0.167259	-0.409414	0.00919846	-0.688				CBS	C
CEP55	0.909678	-0.0497625	0.044675	-0.687				CCDC102B	C
VEGFA	0.804496	-0.125226	0.0423155	-0.685				CCK	B
CDCA2	0.243038	-0.328258	0.0173952	-0.683				CCNB1	B
ATP1B1	0.639439	0.133098	0.00910386	-0.677				CCR7	C
CENPE	0.548833	-0.260673	0.0465221	-0.674				CD109	C
DSEL	0.470702	-0.322083	0.0331698	-0.671				CD200	A
AURKA	0.494018	-0.253084	0.0228859	-0.667				CD24	A
BOLA3	0.5404	-0.127393	0.00646399	-0.661				CD274	C
PTTG1	0.553917	-0.199689	0.0397091	-0.659				CD300LG	A
FASN	0.313702	-0.359917	0.0351978	-0.658				CD34	C
LAMP3	0.412667	-0.297685	0.0120031	-0.657				CD36	C
CENPU	0.919166	-0.0456838	0.0360126	-0.654				CD46	C
ODC1	0.594085	-0.211378	0.0247771	-0.652				CD59	C
LMNB1	0.368562	-0.268564	0.0324476	-0.652				CD5L	B
SMARCD3	0.291087	-0.272439	0.023129	-0.65				CD93	C
LDLRAD3	0.414655	-0.402701	0.0162562	-0.647				CDC20	A
WNT2	0.534523	0.192422	0.0212869	-0.641				CDC42EP5	B
SHCBP1	0.571855	-0.203188	0.0448971	-0.641				CDCA2	C
SHTN1	0.524055	-0.149724	0.00815553	-0.639				CDCA7	B
TREM2	0.868365	-0.114966	0.0450076	-0.638				CDH5	A
AIG1	0.7901	-0.0870557	0.00884645	-0.635				CDK17	A
COL6A2	0.980508	-0.00745351	0.0300477	-0.634				CENPE	C
TRIP13	0.596712	-0.166439	0.0244362	-0.632				CENPU	B
RTKN	0.493163	-0.116779	0.0127107	-0.621				CENPV	C
ENO1	0.296	-0.269654	0.0206681	-0.619				CENPW	A
ACACA	0.385884	-0.238075	0.00592615	-0.616				CEP55	B
HACD2	0.666361	-0.129295	0.00636717	-0.616				CETP	C
EVL	0.158776	-0.220749	0.0087753	-0.616				CFB	A
LRRD1	0.980994	-0.00911402	0.00577865	-0.615				CGGBP1	B
TRG-AS1	0.931792	-0.0356681	0.00291232	-0.612				CHCHD6	A
MIR4784	0.0859989	-0.260687	0.00436961	-0.611				CHI3L1	B
PHYH	0.49739	-0.133607	0.00700249	-0.611				CHMP2B	B
COL6A3	0.985784	0.00469946	0.0202272	-0.608				CHSY1	C
STRBP	0.339064	-0.271052	0.0107816	-0.607				CISH	A
ACAT2	0.79222	0.0585454	0.00259744	-0.606				CLEC1A	A
MFSD12	0.117716	-0.578926	0.0175031	-0.603				CLIC5	C
KPNA2	0.554719	-0.129322	0.0341439	-0.6				CLIP4	C
PAICS	0.346151	-0.164262	0.00769336	-0.595				CLMP	C
MAGI2-AS3	0.999688	0.00012431	0.0280743	-0.595				CMBL	B
NTAN1	0.978822	0.0101977	0.00583236	-0.593				CNGA1	C
DHCR24	0.94643	-0.0268612	0.0434937	-0.592				COBLL1	A
PTPN13	0.690383	-0.175894	0.0365921	-0.591				COL21A1	A
PHGDH	0.937029	-0.033885	0.021555	-0.589				COL4A5	C
GSTM3	0.870055	0.0774341	0.00291232	-0.585				COL5A1	A
ACTN1	0.361408	-0.248586	0.0419781	-0.583				COL6A2	C
DOK5	0.526916	-0.216745	0.00797072	-0.582				COL6A3	A
SLC22A11	0.707376	-0.162376	0.0307155	-0.582				COLEC11	A
ZNF738	0.795597	-0.116704	0.0325875	-0.58				CORO6	A
KIF2C	0.550665	-0.175602	0.0447865	-0.579				COX4I2	C
CD24	0.512255	-0.251003	0.0128243	-0.576				CPD	B
GYS1	0.271664	-0.280436	0.0193092	-0.574				CPEB4	B
ORAI2	0.25252	-0.284001	0.00784166	-0.573				CPM	C
FUT4	0.450452	-0.128729	0.00512857	-0.572				CREBL2	A
LDHA	0.41486	-0.22389	0.0234518	-0.572				CREBRF	B
PSRC1	0.914151	-0.046519	0.0291751	-0.572				CRH	C
LINC00467	0.438912	-0.279941	0.0099756	-0.569				CRIM1	B
ERFE	0.72784	0.152716	0.0151575	-0.569				CRIP2	A
ATP7B	0.426935	-0.189794	0.0380115	-0.569				CRISPLD1	B
CLMP	0.380792	0.13444	0.0444291	-0.568				CRNDE	B
NINL	0.483253	-0.249599	0.020446	-0.565				CSH1	A
CHCHD6	0.707593	-0.108909	0.0045464	-0.564				CSH2	A
ARFGEF3	0.298587	-0.281716	0.00288992	-0.563				CSHL1	A
SMTNL2	0.618534	0.194954	0.0116529	-0.559				CSRNP1	A
P3H4	0.713416	-0.0780871	0.00473233	-0.557				CSTA	A
RNASEH2A	0.537674	-0.124218	0.0290114	-0.556				CSTB	A
TMEM154	0.0950852	-0.339073	0.00583236	-0.555				CTC-338M12.4	C
CD5L	0.886054	0.118197	0.00668275	-0.555				CXCL1	A
FOXM1	0.603708	-0.15498	0.0202939	-0.554				CXCL14	B
SEZ6L2	0.33156	-0.389219	0.0404526	-0.554				CXorf36	A
PSMG1	0.867972	-0.0415258	0.00614151	-0.552				CYBB	A
TUBB6	0.490073	-0.154035	0.0127107	-0.552				CYP19A1	B
HMGA1	0.427112	-0.1978	0.0132405	-0.552				CYTH3	A
TMEM98	0.909678	-0.0384592	0.0198419	-0.552				CYYR1	A
TMC5	0.455252	-0.288317	0.032923	-0.551				DAAM1	A
CENPV	0.722833	-0.13147	0.0367134	-0.551				DAB2	B
COL21A1	0.813203	0.0820085	0.00581775	-0.55				DACT2	C
ANAPC4	0.660405	-0.11099	0.0130656	-0.549				DAPK1	A
HMGB2	0.61875	-0.15393	0.0376142	-0.547				DAPK1-IT1	C
SLC4A3	0.215704	-0.442783	0.0225514	-0.546				DBN1	A
RPL10	0.505403	-0.104887	0.00698446	-0.545				DCTN4	B
OAF	0.512255	-0.256461	0.0239298	-0.544				DEFA1B	A
NEK2	0.457116	-0.28615	0.0310521	-0.544				DEPDC1B	B
HJURP	0.867983	-0.0635519	0.0394855	-0.543				DHCR24	A
IDH2	0.880167	0.0535614	0.00769442	-0.542				DKK3	B
G6PD	0.560904	-0.181251	0.00919846	-0.541				DNMT3B	A
P3H2	0.452545	-0.441645	0.0488123	-0.541				DOK5	C
FAM83H	0.121804	-0.438506	0.00801701	-0.54				DPEP2	A
PLA2G2A	0.0324835	0.425281	0.00775099	-0.535				DPT	B
PEBP1	0.365038	-0.210951	0.00929207	-0.535				DSEL	A
CSTB	0.291282	-0.263613	0.014266	-0.535				DUSP4	C
SLC35D1	0.508764	-0.113966	0.00910386	-0.534				DYRK2	A
EMP3	0.772982	-0.111777	0.0382213	-0.534				EBI3	C
SESTD1	0.0560796	-0.34583	0.00583236	-0.532				EFHD1	B
MTHFD1	0.452587	-0.148771	0.0107242	-0.532				EHD3	C
NME1	0.607684	-0.116046	0.0306586	-0.532				EIF5	A
PPP1R9A	0.0895926	-0.360838	0.00999429	-0.53				ELOVL6	B
BTBD11	0.840335	0.0707674	0.0113636	-0.528				EMP2	B
PLBD2	0.436431	-0.256834	0.014266	-0.528				EMP3	A
LOC102724884	0.42298	-0.240153	0.0251675	-0.524				ENDOU	B
UBE2T	0.807028	-0.0882765	0.0496174	-0.523				ENG	C
NDUFAF2	0.781318	-0.0657623	0.0187287	-0.521				ENO1	A
SAT2	0.919386	-0.0296388	0.00609323	-0.52				ENTPD1	B
RPL22L1	0.618548	-0.0675969	0.00732445	-0.52				ERFE	C
GALM	0.700868	-0.107123	0.0166337	-0.52				ERP27	C
MORN2	0.688271	-0.152133	0.0413467	-0.52				ERVFH21-1	A
CDC42EP5	0.862526	0.0525645	0.0142109	-0.518				ERVK3-2	B
TTLL12	0.347596	-0.260205	0.0144712	-0.518				ERVW-1	B
SNORD65	0.771324	-0.0960088	0.0323734	-0.517				ESAM	B
GMNN	0.596681	-0.13483	0.0461843	-0.517				ESRRG	C
GPI	0.575057	-0.173503	0.0242165	-0.515				ETFDH	A
CBS	0.518012	-0.156591	0.049812	-0.515				ETS1	C
MYO6	0.163306	-0.530973	0.0078627	-0.514				EVL	A
CD109	0.611833	-0.119307	0.0211949	-0.512				EXOC5	B
GBP1	0.552877	-0.221079	0.0180588	-0.507				EXOC6	B
MDFI	0.645481	-0.137544	0.0245953	-0.506				EXPH5	A
KNTC1	0.233263	-0.330159	0.0373908	-0.506				EYA2	C
BLM	0.471636	-0.254859	0.0471857	-0.506				FABP3	B
TMEM64	0.98896	-0.00846671	0.0324989	-0.505				FABP4	A
FABP3	0.664198	-0.190375	0.0175031	-0.504				FABP5	B
PPIL1	0.72714	0.0637897	0.0202105	-0.501				FAM122A	C
TSHZ3	0.745707	-0.0993833	0.0419971	-0.501				FAM131A	A
GBAP1	0.482503	0.185213	0.0384368	0.503				FAM13C	C
PTEN	0.273375	0.195184	0.00352792	0.505				FAM162B	C
GUCY1B3	0.109967	0.565266	0.0344156	0.505				FAM26D	C
RNF145	0.0744415	0.32619	0.00335514	0.506				FAM26E	B
TBC1D15	0.419796	0.216155	0.0249023	0.506				FAM46A	A
CGGBP1	0.48781	0.136253	0.00573885	0.508				FAM47E-STBD1	A
FAM131A	0.761394	-0.0908828	0.0209311	0.508				FAM49A	A
LTN1	0.491863	0.134507	0.0248755	0.509				FAM83H	C
MYCT1	0.13126	0.324501	0.027423	0.509				FASN	A
KIAA0355	0.400363	0.155537	0.00215232	0.512				FCGR2B	B
RAB3GAP1	0.595219	0.12492	0.0211421	0.512				FCGR2C	C
SGMS1	0.0905694	0.533319	0.0110828	0.513				FCGR3B	B
SCML1	0.247777	0.360648	0.0212479	0.513				FCGR3B	B
ANKRD13A	0.487511	0.122399	0.0214087	0.514				FCN3	B
SMAD7	0.17737	0.317427	0.0117646	0.515				FDX1	B
SLC25A51	0.725295	0.0844894	0.0405808	0.518				FGD4	B
MAPRE3	0.408765	0.16156	0.00426489	0.519				FGF13	B
MIA-RAB4B	0.417549	0.145409	0.0293844	0.521				FHL1	A
LURAP1L	0.13931	0.385245	0.0403592	0.521				FKBP11	B
DKK3	0.331959	0.414925	0.0393494	0.524				FLI1	A
NDRG2	0.51648	0.16721	0.0100565	0.525				FNDC1	C
FGF13	0.0241298	0.683537	0.0238502	0.525				FNDC3A	A
ADORA1	0.427007	0.139869	0.0255928	0.525				FOXM1	A
ITGA3	0.880089	0.0297539	0.00352792	0.528				FRAT1	C
MERTK	0.109709	0.48696	0.0148338	0.528				FRMD3	A
B3GNT5	0.313702	0.42799	0.00999429	0.531				FURIN	A
IQGAP2	0.227009	0.327127	0.0169262	0.532				FUT4	C
FRAT1	0.457959	0.146797	0.0185163	0.532				FZD10	A
NR2F1	0.141019	0.417827	0.00809356	0.534				G6PD	A
ATAD1	0.49726	0.087748	0.0187287	0.535				GABPA	C
P2RY1	0.018544	0.592982	0.034665	0.535				GABRA4	C
CHSY1	0.604415	0.108036	0.0156321	0.536				GADD45B	A
EIF5	0.648092	0.152533	0.0105863	0.537				GADD45G	A
GTF2I	0.337337	0.375292	0.0199726	0.537				GALM	A
FAM49A	0.942237	0.0315968	0.0237426	0.538				GBAP1	A
CRIM1	0.28953	0.302829	0.036971	0.538				GBP1	A
POU2F3	0.784017	0.0380986	0.0371934	0.54				GDPD5	B
PDGFB	0.229182	0.370548	0.0194021	0.541				GGTA1P	B
XRN1	0.316065	0.187111	0.0217212	0.541				GH1	A
PRLR	0.303925	0.45281	0.0393365	0.542				GH1	A
NR1H3	0.205381	0.267209	0.0310055	0.545				GH1	A
SMIM5	0.739679	-0.0758992	0.0404944	0.548				GH2	A
FLI1	0.123262	0.555616	0.0433603	0.548				GH2	C
C1QC	0.246	0.621234	0.0202939	0.549				GIMAP1	A
HSPBAP1	0.896298	0.0494443	0.0217348	0.549				GIMAP4	B
ABCG2	0.862959	-0.0765477	0.040978	0.551				GIMAP8	A
DYRK2	0.0861299	0.301382	0.0021607	0.552				GINS1	B
STK17B	0.0908625	0.449457	0.0248633	0.553				GJA4	A
RASA1	0.750189	0.0862427	0.0222662	0.554				GJC1	B
TGFBR2	0.569659	0.267849	0.0217212	0.555				GLDN	A
STARD8	0.428246	0.197412	0.0201834	0.557				GM2A	C
GMFG	0.0884354	0.539068	0.0408559	0.557				GMFG	B
IL6	0.432232	1.32873	0.0323693	0.558				GMNN	B
KIAA1551	0.0649049	0.442069	0.0106414	0.559				GNA13	C
PIP5K1B	0.619619	0.20447	0.0444291	0.559				GNE	B
STK3	0.691039	0.0597754	0.00724482	0.564				GNG11	A
ERVW-1	0.974804	0.0197624	0.0418168	0.564				GPAM	C
SH3GLB2	0.510653	0.266372	0.0430874	0.565				GPI	B
BCL2L1	0.433105	0.404121	0.0461239	0.565				GPM6B	B
CDK17	0.353094	0.314307	0.0158753	0.567				GPR155	C
THBS1	0.515691	0.496236	0.00759457	0.568				GPR1-AS	A
CHMP2B	0.148614	0.219918	0.0151679	0.569				GPR34	B
SEC14L1	0.414655	0.277253	0.0467531	0.569				GRB14	C
SIAH1	0.588479	0.131646	0.026452	0.57				GSTM3	B
KIF2A	0.347677	0.172606	0.0356398	0.573				GSTO2	C
EHD3	0.601458	0.148104	0.00700557	0.574				GTF2I	B
IER5	0.54104	0.159236	0.0206405	0.574				GUCY1B3	A
OSER1	0.561085	0.143455	0.0128243	0.575				GULP1	A
HCFC2	0.17192	0.315484	0.00933292	0.577				GXYLT2	C
ATXN7	0.828612	0.0323152	0.0174461	0.577				GYS1	B
TRIM25	0.984182	-0.00622242	0.0040801	0.578				H2AFJ	C
ZSCAN4	0.773488	0.0462552	0.0293711	0.578				H2AFX	A
AMMECR1	0.350076	0.418245	0.00831119	0.579				HACD2	C
PDLIM5	0.342754	0.352928	0.0370055	0.579				HACE1	C
FAM47E-STBD1	0.687282	0.15031	0.0251675	0.58				HAPLN1	B
UPP1	0.811473	-0.110199	0.0411111	0.58				HBD	B
SLC38A2	0.163306	0.237795	0.00297948	0.581				HBE1	A
PALM2-AKAP2	0.0956199	0.372768	0.00393844	0.581				HBZ	C
FAM26D	0.124906	0.271752	0.0292941	0.582				HCFC2	C
PIK3C2B	0.479726	0.170303	0.00873502	0.585				HDAC5	B
CD36	0.141298	0.640255	0.0378534	0.586				HECW2	A
RIT1	0.181132	0.393126	0.00783062	0.587				HELLS	C
SYPL1	0.421589	0.382999	0.0324476	0.587				HEY1	C
TP53INP1	0.0908569	0.316223	0.00558908	0.588				HIGD1B	A
FURIN	0.46575	-0.14165	0.0446295	0.588				HIPK3	C
MMD	0.489322	0.204566	0.014129	0.589				HIST1H2BC	B
KIAA0232	0.937414	-0.0198001	0.0156422	0.589				HJURP	A
C16orf72	0.425962	0.331955	0.033423	0.589				HMGA1	B
MAP4K3	0.295178	0.235644	0.0173076	0.59				HMGB2	A
LOC101929500	0.7893	0.0546164	0.00919846	0.591				HOMER1	C
MAP3K8	0.33156	0.509031	0.0304627	0.591				HS3ST3A1	B
FAM122A	0.344686	0.223715	0.0024697	0.593				HSD11B2	C
TLR7	0.0778459	0.86543	0.0274439	0.593				HSD17B1	A
CASP1	0.197671	0.563146	0.0390879	0.594				HSD17B2	C
PROSER1	0.173538	0.217162	0.00269916	0.595				HSD3B1	A
BAZ2B	0.940103	0.0274725	0.00633221	0.597				HSPB8	B
ABCG1	0.69831	0.199621	0.0444415	0.597				HSPBAP1	A
CPD	0.565767	0.214701	0.0229708	0.6				ICAM2	A
ANKS1A	0.0528275	0.493082	0.00288992	0.603				ID1	A
DCTN4	0.17737	0.490262	0.0170214	0.603				IDH2	B
MFAP3	0.516191	0.298218	0.0100346	0.604				IDO2	C
RNF146	0.123341	0.533497	0.0169262	0.606				IER5	C
BCAR3	0.398757	0.240504	0.0258527	0.606				IFIT2	A
ARHGEF6	0.123341	0.434433	0.0280554	0.607				IFT80	A
CLEC1A	0.331959	0.450966	0.0456132	0.607				IGDCC3	C
SOWAHC	0.964251	0.0223187	0.0209437	0.608				IGH	B
HDAC5	0.697886	-0.0913806	0.0137557	0.609				IL12RB2	C
RASIP1	0.266359	0.413877	0.0477315	0.61				IL6	A
PELI1	0.0877079	0.441182	0.00636426	0.611				INMT	B
CREBL2	0.572943	0.310471	0.0499342	0.611				IP6K3	A
YIPF6	0.42298	0.174811	0.0270473	0.614				IQGAP2	C
HACE1	0.0969174	0.50378	0.0160494	0.617				ITGA3	B
MIR24-2	0.653832	0.16758	0.0118335	0.619				ITPRIP	A
AGTR1	0.0649049	0.549359	0.0130479	0.62				JAM2	B
TTC17	0.790915	0.0521774	0.0418168	0.62				KANK3	B
DACT2	0.901629	0.0668905	0.0362412	0.624				KCNJ2	C
C1orf115	0.879625	-0.0575163	0.0414595	0.624				KDM7A	B
GNE	0.835576	0.0746686	0.0421382	0.624				KHDRBS3	A
GIMAP4	0.113007	0.44325	0.0116858	0.625				KIAA0232	B
GGTA1P	0.0908569	0.710113	0.00903742	0.626				KIAA0355	B
PRKCZ	0.934923	0.040652	0.0206199	0.627				KIAA1462	A
RAMP2	0.454854	0.401813	0.0442059	0.627				KIAA1551	C
MAGEA11	0.953098	0.0155873	0.00168312	0.628				KIF11	A
ETFDH	0.234208	0.210834	0.0134966	0.628				KIF20A	B
ESRRG	0.727018	0.10278	0.0404719	0.629				KIF2A	B
KDM7A	0.272514	0.186946	0.00213164	0.635				KIF2C	C
SLFN5	0.529359	0.335677	0.0221583	0.635				KL	B
MINPP1	0.243036	0.378082	0.0344156	0.637				KLF2	B
IP6K3	0.663507	0.0731589	0.0045464	0.638				KLHL23	C
CISH	0.128427	0.329523	0.0182978	0.642				KMO	A
APLN	0.321631	0.25037	0.0349083	0.643				KNTC1	C
LOC100288911	0.466642	0.185722	0.00704338	0.644				KPNA2	B
STK17A	0.708916	0.166095	0.0260967	0.644				LAMP3	B
TSC22D3	0.193334	0.309299	0.0212633	0.646				LCAL1	C
PLAU	0.906746	0.0582435	0.0126953	0.649				LCMT1-AS2	A
CYTH3	0.284053	0.309057	0.00778517	0.65				LCOR	B
HS3ST3A1	0.226261	0.551459	0.0384533	0.651				LDHA	C
RELL2	0.789385	0.0453688	0.00213164	0.652				LDLRAD3	C
APOL3	0.412583	0.192445	0.0105863	0.656				LDOC1	A
SMAD6	0.446339	0.201063	0.0108966	0.656				LEPROTL1	B
TEK	0.297471	0.282215	0.0127557	0.658				LIMCH1	C
TCF21	0.0324835	0.898778	0.0166337	0.659				LINC00467	B
NEMP1	0.354988	0.264793	0.00919846	0.661				LINC00967	B
PIK3AP1	0.379459	0.367975	0.0205873	0.661				LINC01003	B
SORT1	0.241382	0.37663	0.0322625	0.661				LINC-PINT	B
PPP1R15B	0.395037	0.152432	0.0249023	0.662				LINGO2	B
UBE2A	0.42298	0.217294	0.0180382	0.664				LMNB1	A
SCN7A	0.0744415	0.892566	0.0393562	0.666				LNPEP	C
C3AR1	0.245759	0.73366	0.0467011	0.667				LNX1	B
TFPI	0.124052	0.321344	0.0200685	0.669				LOC100288911	B
INMT	0.156111	0.531857	0.00973911	0.673				LOC100506718	A
RAB5A	0.363947	0.379784	0.0154308	0.673				LOC100653247	A
SLC2A1	0.298587	0.259078	0.0137186	0.676				LOC101927482	C
CTC-338M12.4	0.889775	0.0344427	0.0239914	0.68				LOC101928419	C
TMEM173	0.288888	0.530505	0.0451173	0.68				LOC101929500	B
STAT5B	0.745707	0.0700988	0.00805856	0.681				LOC102724229	C
LRRC70	0.184901	0.463798	0.0172015	0.683				LOC102724884	C
MYLIP	0.0270399	0.381713	0.00291232	0.684				LOC728554	B
FNDC3A	0.397452	0.231728	0.03044	0.687				LPL	B
AZIN1	0.62801	0.119152	0.0146218	0.69				LRRC36	A
RYBP	0.995249	0.00224245	0.0359329	0.69				LRRC70	C
CNGA1	0.629139	-0.0504688	0.0417869	0.69				LRRD1	C
LEPROTL1	0.0549278	0.386584	0.00635192	0.692				LRRTM2	A
CREBRF	0.288299	0.209473	0.00578009	0.694				LTN1	B
LOC100653247	0.16856	0.500561	0.0270353	0.698				LURAP1L	A
GM2A	0.62007	0.290111	0.0344156	0.701				MAFF	A
YTHDF3	0.386196	0.46453	0.016152	0.702				MAGEA10	A
FAM13C	0.699844	0.116294	0.0381609	0.702				MAGEA11	A
CAV1	0.0241298	0.470623	0.0045464	0.704				MAGI2-AS3	A
KLHL23	0.354512	0.215161	0.00757441	0.706				MAN1A2	C
MS4A6A	0.235868	0.662258	0.0212252	0.706				MAN1C1	A
NRARP	0.104512	0.431249	0.0194504	0.707				MAP1LC3C	A
TRIB2	0.426438	0.339564	0.0200685	0.708				MAP3K8	A
SHE	0.247091	0.548407	0.0497397	0.709				MAP4K3	C
GABRA4	0.677525	0.132237	0.0262574	0.711				MAPRE3	C
RALGAPA2	0.653216	0.208051	0.0386531	0.714				MCL1	A
GPR1-AS	0.671818	0.156993	0.0412898	0.715				MDFI	B
ENG	0.742152	0.202106	0.0217995	0.716				MDK	B
HSPB8	0.702429	0.148587	0.0390874	0.717				MEOX2	C
S100A9	0.0654655	0.787344	0.00399824	0.721				MERTK	B
GJA4	0.0638455	0.655239	0.0242125	0.723				MFAP3	C
CPEB4	0.723122	0.163101	0.0429158	0.723				MFNG	C
EXOC5	0.33812	0.519124	0.0273069	0.724				MFSD12	A
GH1	0.515812	0.3214	0.0204084	0.726				MIA-RAB4B	B
ADRB1	0.142517	0.626052	0.032845	0.726				MICU3	A
FDX1	0.69831	0.129616	0.0465564	0.73				MINPP1	A
RDX	0.20668	0.365239	0.00581775	0.731				MIR24-2	B
GADD45B	0.0708367	0.618971	0.00714223	0.733				MIR3658	B
LCOR	0.991772	0.00209448	0.0153043	0.734				MIR4784	A
EXOC6	0.0392623	0.623522	0.00759485	0.735				MIR612	C
MSC	0.0991419	0.650366	0.0110253	0.74				MIR6872	A
TMEM74B	0.894743	0.0510287	0.0367167	0.742				MMD	C
SLC41A2	0.109883	-0.238913	0.0117093	0.744				MMP11	A
ITPRIP	0.681203	0.138741	0.0118235	0.744				MMRN2	A
C4BPB	0.244706	0.37026	0.0342733	0.744				MORN2	B
C1QA	0.129694	0.798183	0.0165848	0.746				MORN3	C
FCGR3B	0.181778	0.656675	0.0104435	0.747				MPP5	C
RNASE1	0.10221	0.712887	0.0107816	0.747				MS4A4A	A
S100P	0.937498	0.0477531	0.0217212	0.749				MS4A6A	A
RRAD	0.299738	0.38058	0.0245983	0.749				MS4A7	C
APLNR	0.197671	0.673047	0.0432663	0.751				MSC	B
NAMPT	0.346527	0.866654	0.00791069	0.752				MSMO1	B
PDZD2	0.515812	0.163844	0.00272984	0.754				MT1F	B
CAP2	0.662923	-0.0824253	0.00360185	0.754				MT1H	B
TLR3	0.911875	0.0451077	0.0279754	0.756				MT1X	A
KLF2	0.0998487	0.560982	0.00939643	0.759				MTHFD1	A
GJC1	0.0693256	0.653813	0.0381838	0.759				MTHFD2	B
CD59	0.766112	0.166248	0.0441491	0.761				MTMR4	A
FABP5	0.462097	0.303071	0.0178688	0.765				MTUS1	B
TIMP4	0.657667	0.178708	0.0214096	0.768				MYCT1	C
PCDH12	0.0501133	0.676205	0.0131449	0.769				MYLIP	B
PPM1D	0.143778	0.41056	0.00401795	0.77				MYO6	C
RIMS3	0.903713	-0.0357964	0.0441847	0.77				MYZAP	B
SPRY4	0.997906	0.00133634	0.00421512	0.771				NAMPT	A
TMEM133	0.0998487	0.407845	0.00902651	0.772				NAP1L3	B
IL12RB2	0.13931	0.826841	0.00335514	0.773				NDNF	C
GH1	0.54777	0.311144	0.0180238	0.773				NDRG2	A
NEK7	0.251919	0.191998	0.00714512	0.778				NDUFAF2	B
CSH1	0.509123	0.33052	0.0188363	0.781				NECTIN3	B
CSHL1	0.401385	0.3824	0.0098433	0.783				NEK2	C
SHANK3	0.516325	0.304479	0.0348564	0.784				NEK7	A
FZD10	0.549672	0.346094	0.0467531	0.788				NEMP1	A
FGD4	0.895505	0.0494648	0.00607775	0.793				NINL	A
S100A12	0.549213	0.403096	0.043925	0.795				NME1	B
LOC102724229	0.237983	0.384023	0.006174	0.796				NNAT	B
MORN3	0.776922	-0.045496	0.0473423	0.798				NPFFR2	A
GPR155	0.483892	0.223391	0.0156321	0.8				NR1H3	C
HIPK3	0.468876	0.335953	0.0169542	0.8				NR2F1	B
MTUS1	0.280928	0.472491	0.021212	0.803				NRARP	B
HBD	0.729749	0.112539	0.0388908	0.803				NRCAM	B
MTMR4	0.923244	-0.0263523	0.00745802	0.804				NRN1	A
LRRC36	0.12132	0.380728	0.0464969	0.804				NSG1	B
ARHGAP44	0.0688669	0.674051	0.0230683	0.805				NTAN1	A
KCNJ2	0.210582	0.659561	0.0118335	0.806				OAF	C
THBD	0.205105	0.539348	0.0172015	0.807				ODC1	C
LNX1	0.647104	0.158074	0.00583236	0.808				OLAH	B
CSRNP1	0.117633	0.313444	0.00259744	0.81				OR51E1	B
BGN	0.395563	0.339487	0.00724482	0.811				ORAI2	A
C21orf91	0.322519	0.337201	0.00972653	0.816				OSER1	B
ANKRD12	0.362652	0.201944	0.00393844	0.818				OSMR	A
AIM1L	0.74195	-0.334186	0.0302928	0.823				P2RY1	A
NNAT	0.0649049	0.744757	0.0110814	0.824				P3H2	B
TBX3	0.570858	0.17044	0.0098433	0.826				P3H4	C
LINC01003	0.692457	0.119312	0.0053526	0.828				PAEP	C
DAPK1	0.55738	0.111442	0.00952967	0.83				PAG1	C
ZNF468	0.969735	0.0103611	0.0393192	0.832				PAICS	A
CCDC102B	0.124943	0.806068	0.0362412	0.833				PALM2-AKAP2	A
MCL1	0.361969	0.586337	0.0348004	0.834				PAPSS1	A
ARHGAP17	0.843555	0.0458547	0.00497768	0.835				PART1	C
ETS1	0.237738	0.64357	0.0442795	0.835				PCDH1	A
PCDH1	0.209103	0.2461	0.00646399	0.837				PCDH12	A
RRAS2	0.492976	0.316682	0.0178221	0.838				PCOLCE	C
DPT	0.0528275	1.07835	0.0252395	0.84				PDE8B	C
CPM	0.181393	0.403767	0.00818614	0.841				PDGFB	C
AMD1	0.410393	0.22409	0.00288992	0.842				PDLIM5	C
FAM26E	0.387698	0.236208	0.00285436	0.843				PDZD2	A
BTG2	0.455875	0.354946	0.0163062	0.846				PEBP1	C
CARD16	0.244791	0.675949	0.0439029	0.847				PECAM1	A
CLIP4	0.63028	0.154145	0.0126086	0.85				PELI1	C
BST2	0.102596	0.670532	0.0190149	0.852				PFKP	B
EFHD1	0.59225	-0.195442	0.0215481	0.856				PHGDH	A
CAV2	0.0241298	0.571526	0.00266254	0.858				PHYH	A
ABLIM3	0.259481	0.473574	0.0268246	0.858				PIK3AP1	A
LCMT1-AS2	0.792292	-0.194324	0.0316863	0.858				PIK3C2B	A
NPFFR2	0.537399	0.298238	0.0358399	0.859				PIP5K1B	B
ADCY4	0.156146	0.320974	0.00585312	0.86				PLA2G2A	A
ICAM2	0.0799477	0.75538	0.027913	0.862				PLA2G5	C
MS4A7	0.0998487	0.777782	0.00933292	0.863				PLAC1	A
SLCO2B1	0.387645	0.740861	0.0245629	0.865				PLAC4	B
LRRTM2	0.0826067	0.483613	0.0313551	0.87				PLAU	A
PAG1	0.0520445	0.686588	0.00910162	0.872				PLBD2	B
GADD45G	0.490277	0.170312	0.0021607	0.883				PLCL2	B
CXCL1	0.677872	0.876446	0.0172015	0.884				PLEKHA6	A
STX3	0.229182	0.250773	0.00196045	0.886				PLS1	B
IFIT2	0.13931	0.360442	0.00531463	0.889				PLVAP	C
SDPR	0.273704	0.704821	0.0426303	0.891				POU2F3	C
ACER3	0.239177	0.253371	0.00491212	0.892				PPDPF	C
ID1	0.127447	0.419517	0.00759683	0.894				PPIL1	A
ANO2	0.178766	0.31661	0.00919846	0.894				PPM1D	B
CSH2	0.671917	0.217242	0.0182978	0.894				PPP1R14C	B
SOX7	0.0794519	0.728208	0.0375718	0.895				PPP1R15B	A
MFNG	0.221572	0.403824	0.00988396	0.898				PPP1R9A	C
PLVAP	0.191452	0.766014	0.0267827	0.898				PRKAR2B	B
TUSC3	0.700878	0.247466	0.0206356	0.899				PRKCZ	A
SH2D5	0.672252	-0.175406	0.0142671	0.904				PRLR	B
CD93	0.0638455	0.741001	0.0120031	0.905				PROSER1	B
GNA13	0.441241	0.510772	0.0132156	0.906				PSG1	B
GNG11	0.012283	0.796062	0.00436961	0.907				PSG11	A
MPP5	0.460882	0.353225	0.0175031	0.907				PSG11	C
ACVRL1	0.0252623	0.582809	0.00262879	0.908				PSG2	A
TRPC6	0.112561	0.677176	0.0323693	0.909				PSG3	B
TLR4	0.365038	0.690639	0.0239816	0.911				PSG4	A
MIR3658	0.930389	-0.0512217	0.0378969	0.913				PSG5	B
EMP2	0.425962	0.186141	0.00919051	0.922				PSG6	A
ANGPTL4	0.437938	0.381677	0.0168343	0.926				PSG6	B
CD46	0.391644	0.493527	0.0154308	0.927				PSG7	A
FRMD3	0.0790628	0.701823	0.00408135	0.935				PSG9	A
PDE8B	0.151991	0.693482	0.0214885	0.935				PSMG1	C
CYYR1	0.399134	0.526364	0.0405736	0.935				PSRC1	B
NSG1	0.674304	0.274848	0.017423	0.936				PTEN	A
GPR34	0.280928	0.906482	0.0427023	0.936				PTPN13	C
GDPD5	0.980392	-0.0127493	0.00527065	0.937				PTTG1	C
C10orf10	0.874245	0.131317	0.0385733	0.937				RAB3B	B
FAM46A	0.885675	-0.0722203	0.0170214	0.94				RAB3GAP1	A
GULP1	0.684245	-0.105589	0.00704393	0.941				RAB5A	B
GABPA	0.199222	0.512236	0.00411093	0.95				RALGAPA2	A
DAPK1-IT1	0.865134	-0.0789926	0.0134066	0.95				RAMP2	B
FCN3	0.259542	0.404352	0.00838138	0.951				RASA1	A
ADM	0.771645	0.168911	0.0218937	0.952				RASIP1	C
CXorf36	0.282488	0.250306	0.00498195	0.959				RBBP6	B
SOS2	0.35652	0.409083	0.0181841	0.959				RBP7	B
TRAM2-AS1	0.93936	0.0372256	0.0275507	0.96				RCAN1	C
TMEM140	0.810833	0.137753	0.0225787	0.961				RDX	C
NRCAM	0.0812388	0.716456	0.0135968	0.962				REEP6	C
SLC16A4	0.300812	0.292241	0.0100346	0.964				RELL2	B
SEMA3G	0.293986	0.68906	0.0323624	0.966				REN	A
H2AFJ	0.0261406	0.793814	0.00550209	0.969				RGN	A
CFB	0.687943	0.680272	0.0425574	0.971				RHOB	B
COX4I2	0.0400344	0.989141	0.0072685	0.973				RHOBTB3	A
GIMAP1	0.0692394	0.61564	0.00737137	0.976				RIMS3	A
BPGM	0.852195	0.0738234	0.0262711	0.978				RIT1	C
DAB2	0.625669	0.456914	0.0245983	0.982				RNASE1	A
VGLL3	0.71627	-0.101424	0.0215006	0.983				RNASEH2A	C
PLA2G5	0.0799477	0.901422	0.00362413	0.985				RNF145	A
HSD17B1	0.493163	0.266503	0.0153722	0.985				RNF146	A
MAN1C1	0.915425	0.0389045	0.00673291	0.988				ROBO1	A
TBX5-AS1	0.0536334	0.926747	0.0169262	0.991				RPL10	A
STS	0.550531	0.19661	0.0200864	0.998				RPL22L1	A
PART1	0.259383	0.242008	0.00732445	1				RRAD	C
PLCL2	0.894107	0.0440887	0.0188704	1				RRAS2	C
CDH5	0.104512	0.565214	0.00646399	1.01				RRM2	A
PLEKHA6	0.538116	-0.253481	0.0116307	1.01				RTKN	C
DPEP2	0.510376	0.368699	0.015421	1.01				RYBP	C
CD274	0.440715	0.225287	0.0223925	1.01				S100A12	C
TGFBR1	0.546096	0.512563	0.0461239	1.01				S100A8	B
PRKAR2B	0.0638455	0.728462	0.00256654	1.02				S100A9	C
TMEM176A	0.488164	0.664928	0.0163796	1.02				S100P	A
CD34	0.0700417	0.672565	0.0049564	1.03				SAT2	A
RGN	0.0826067	0.325814	0.0108808	1.03				SCARB1	A
MAFF	0.991578	0.00524364	0.015421	1.03				SCML1	A
KMO	0.921014	0.108309	0.0427155	1.03				SCN7A	C
RCAN1	0.0541288	0.747874	0.00440462	1.04				SCNN1B	C
RHOBTB3	0.852355	0.0721451	0.00820945	1.04				SDC1	A
AFF1	0.969826	-0.0215447	0.0177324	1.04				SDPR	C
CORO6	0.863565	-0.134856	0.0441123	1.04				SEC14L1	C
MMRN2	0.0777065	0.656449	0.00291232	1.05				SEMA3G	B
KANK3	0.0531515	0.852929	0.0053526	1.05				SEMA5A	A
LINC-PINT	0.46708	0.281894	0.0179061	1.05				SERPINB2	B
STEAP4	0.632853	-0.123524	0.0182116	1.05				SESTD1	A
CYBB	0.199222	1.00549	0.0203174	1.05				SEZ6L2	C
OSMR	0.851819	0.0857996	0.0291751	1.05				SGMS1	A
ADRB2	0.0908625	0.73815	0.00215232	1.06				SH2D5	C
ANK3	0.857208	-0.110774	0.0134966	1.06				SH3GLB2	A
TRIM16	0.0700417	0.909086	0.018396	1.06				SH3TC2	B
MYZAP	0.12132	0.534936	0.00550209	1.07				SHANK3	C
CRIP2	0.355048	0.439525	0.00818614	1.07				SHCBP1	B
HEY1	0.324416	0.426942	0.0103741	1.07				SHE	B
CAPN6	0.782077	-0.213689	0.0328099	1.07				SHTN1	B
TFPI2	0.385554	0.448284	0.0067638	1.09				SIAH1	A
HIST1H2BC	0.990137	0.00402843	0.0206405	1.09				SLC16A4	B
KL	0.0126348	0.920957	0.0049564	1.1				SLC19A3	A
ARHGEF37	0.600808	-0.202514	0.0105908	1.1				SLC22A11	B
PLAC1	0.183933	0.58052	0.0193013	1.1				SLC22A18	B
LIMCH1	0.798144	-0.147117	0.0325384	1.1				SLC24A3	A
MAN1A2	0.872294	-0.0691637	0.0358939	1.1				SLC25A15	A
CARD16	0.117716	0.838944	0.00831119	1.11				SLC25A51	C
LPL	0.167259	0.750177	0.0244154	1.11				SLC2A1	B
GIMAP8	0.155633	0.716856	0.0144332	1.12				SLC2A11	C
OR51E1	0.542261	0.416739	0.0296099	1.12				SLC35D1	C
C8orf4	0.0392623	0.917859	0.00692209	1.13				SLC38A2	A
ADAM12	0.923222	0.0479175	0.00786869	1.13				SLC41A2	B
RHOB	0.225896	0.702648	0.0110765	1.14				SLC4A3	C
SLC19A3	0.4034	0.635714	0.0222728	1.14				SLC6A8	B
AHR	0.469817	0.260108	0.00592615	1.15				SLCO2B1	B
SLC2A11	0.926517	0.048499	0.00797072	1.15				SLFN5	A
BCAR4	0.630854	0.264169	0.0186283	1.15				SMAD6	C
PLAC4	0.935873	-0.0556425	0.0221583	1.16				SMAD7	A
PECAM1	0.244706	0.762484	0.0383975	1.16				SMARCD3	B
TREML2	0.813744	-0.0992308	0.0385419	1.16				SMIM5	A
SCNN1B	0.861704	-0.0539848	0.047698	1.16				SMTNL2	C
GH2	0.853599	0.105766	0.00334371	1.17				SNHG19	A
HSD3B1	0.839405	-0.194522	0.0333203	1.17				SNORD50B	A
OLAH	0.62577	-0.115149	0.0359136	1.17				SNORD65	A
KIAA1462	0.117633	0.602835	0.00288992	1.18				SNRNP25	C
C4orf32	0.110527	0.775786	0.00797072	1.18				SORT1	C
IGH	0.79829	-0.0630102	0.0112135	1.18				SOS2	C
DEPDC1B	0.890739	-0.0917456	0.012747	1.19				SOWAHC	B
LCAL1	0.909678	-0.0476178	0.0300517	1.19				SOX7	B
HECW2	0.290094	0.520589	0.00484206	1.2				SPRY4	B
MEOX2	0.171902	1.01084	0.0299926	1.2				STARD8	B
TNFSF10	0.416846	0.616092	0.0256397	1.21				STAT5B	B
HIGD1B	0.0536334	1.11786	0.00644748	1.23				STEAP4	C
MICU3	0.957855	-0.0280446	0.0171476	1.23				STK17A	B
MS4A4A	0.197671	1.05246	0.0191454	1.24				STK17B	A
BMP6	0.13442	0.480843	0.00156874	1.25				STK3	C
FHL1	0.427007	0.442868	0.0331698	1.25				STRBP	A
HSD17B2	0.0126968	0.981293	0.0016965	1.27				STS	A
ADHFE1	0.590018	0.233185	0.00583236	1.27				STX3	C
TIMP2	0.587148	0.156921	0.0194504	1.27				SVEP1	A
ESAM	0.0549278	0.508213	0.00109675	1.28				SYPL1	A
SH3TC2	0.995526	-0.00481007	0.0217085	1.28				TBC1D15	B
LOC101927482	0.0383645	1.08694	0.00745802	1.3				TBX3	A
PSG6	0.999745	-7.34e-05	0.0153598	1.3				TBX5-AS1	C
ARHGAP26	0.473906	0.316394	0.00334371	1.31				TCF21	A
IDO2	0.509655	0.213956	0.0163796	1.33				TCHH	C
RBBP6	0.350907	0.258982	0.00436961	1.34				TEK	B
JAM2	0.0383645	0.879647	0.0021607	1.35				TFPI	B
LNPEP	0.936414	0.0305684	0.00653813	1.36				TFPI2	A
MAP1LC3C	0.0638455	0.756835	0.00154229	1.38				TGFBR1	C
SCARB1	0.0132955	0.501446	6.601e-05	1.39				TGFBR2	A
ENTPD1	0.796151	0.221709	0.0252583	1.39				THBD	A
FAM162B	0.0459606	0.978391	0.00650589	1.4				THBS1	C
EXPH5	0.711542	-0.162953	0.0177854	1.4				TIMP2	C
SVEP1	0.447641	0.330711	0.00156874	1.41				TIMP4	C
ADGRF5	0.354663	0.68586	0.0196032	1.41				TIPIN	A
DAAM1	0.432232	0.718688	0.00668275	1.43				TLR3	C
DUSP4	0.729349	0.193221	0.0063684	1.44				TLR4	B
TMEM176B	0.278901	1.07552	0.0107727	1.45				TLR7	A
TXK	0.953098	-0.0199515	0.0384812	1.45				TMC5	B
NDNF	0.0459606	0.902116	0.00215232	1.46				TMEM100	B
GRB14	0.0339736	0.9458	0.0016965	1.47				TMEM133	C
C4orf19	0.694824	0.237508	0.0102088	1.47				TMEM140	B
ZNF366	0.0383645	0.933231	0.00288992	1.48				TMEM150C	C
SERPINB2	0.640152	0.41507	0.0467531	1.48				TMEM154	B
ZNF117	0.832596	0.284028	0.00269916	1.5				TMEM158	C
GH2	0.658818	0.329259	0.00919846	1.51				TMEM173	A
HSD11B2	0.965943	-0.0427763	0.0323057	1.52				TMEM176A	C
PPP1R14C	0.366892	0.274107	0.00577865	1.53				TMEM176B	C
COBLL1	0.466642	0.468674	0.0107727	1.53				TMEM64	B
MMP11	0.87579	0.0763146	0.0246996	1.53				TMEM74B	B
PSG9	0.816745	-0.355671	0.0361124	1.55				TMEM97	A
APOLD1	0.109709	0.92662	0.00352792	1.57				TMEM98	A
GH1	0.652961	0.293213	0.00352792	1.57				TNFSF10	B
EBI3	0.552666	0.421853	0.0269748	1.58				TNNI2	C
FCGR3B	0.227009	1.18735	0.00312413	1.6				TOP2A	A
S100A8	0.315626	1.17247	0.0107816	1.6				TP53INP1	B
CCK	0.99894	-0.00146798	0.00256654	1.63				TPK1	A
TMEM100	0.0241298	1.34706	0.0020462	1.65				TPPP3	B
FCGR2C	0.0261406	1.19248	0.00143933	1.66				TRAM2-AS1	C
GLDN	0.75592	0.187035	0.00421512	1.69				TREM2	A
TPPP3	0.0739526	0.733844	0.00266254	1.71				TREML2	A
MAGEA10	0.570985	0.419549	0.00952075	1.71				TRG-AS1	C
CETP	0.12352	0.496531	0.00639909	1.72				TRIB2	B
MIR612	0.942745	0.0801781	0.00288992	1.73				TRIM16	A
SDC1	0.889135	-0.104736	0.00692209	1.73				TRIM25	C
NECTIN3	0.233887	0.563978	0.00769442	1.75				TRIM59	A
C7	0.0261406	1.11371	0.00023027	1.81				TRIM59	C
ERVK3-2	0.910741	-0.205056	0.0476091	1.83				TRIP13	C
NRN1	0.0261406	0.979147	0.00111858	1.9				TRPC6	C
PSG2	0.889478	0.213651	0.00800088	1.9				TSC22D3	C
PSG7	0.913272	-0.203322	0.0177324	1.9				TSHZ3	A
PSG3	0.977707	0.0531763	0.0126953	1.91				TTC17	B
FCGR2B	5.99e-05	1.55414	1.443e-05	1.95				TTK	B
MIR6872	0.461015	0.399212	0.0021607	1.97				TTLL12	A
PSG11	0.981224	0.0456806	0.0109028	1.99				TUBB6	B
CYP19A1	0.570072	0.210654	0.0016965	2.01				TUSC3	C
PSG1	0.995158	-0.0149138	0.0167656	2.03				TXK	A
DEFA1B	0.499859	0.189675	0.00245745	2.04				UBE2A	A
PSG5	0.989482	0.0251422	0.00946299	2.04				UBE2C	A
CD200	0.401862	0.524834	0.00436961	2.07				UBE2T	C
ERVFH21-1	0.974328	0.0804563	0.0319103	2.09				UPP1	C
PSG6	0.970377	0.0645212	0.0100346	2.11				VCAN	A
RAB3B	0.893017	0.0458226	0.0054065	2.15				VEGFA	A
CRH	0.801978	-0.116094	0.00992196	2.18				VGLL3	C
PSG4	0.986002	-0.0368069	0.00592421	2.19				WNT2	A
TCHH	0.781532	0.203326	0.00213164	2.23				XRN1	A
LINC00967	0.881514	0.187013	0.00723001	2.34				XYLT1	A
CLIC5	0.113836	0.729011	0.00022103	2.35				YIPF6	A
PSG11	0.790671	0.209843	0.00426489	2.37				YTHDF3	A
CD300LG	0.0126348	0.816111	3.06e-06	2.41				ZNF117	C
ALPPL2	0.861959	0.0609403	0.00436961	2.49				ZNF366	A
ENDOU	0.632406	0.354808	0.00831119	2.63				ZNF468	C
FABP4	0.912756	0.143428	0.00525342	2.86				ZNF738	C
ALPP	0.644681	0.256288	0.00058076	3.78				ZSCAN4	C

## Sheet: Table S2
Supplementary Table 2. Functional enrichment analysis generated in the Metascape tool (https://metascape.org) [DOI: 10.1038/s41467-019-09234-6] for each cluster generate for placenta gene expression during gestation.
GroupID	Category	Term	Description	LogP	Log(q-value)	InTerm_InList	Genes	Symbols
1_Summary	GO Biological Processes	GO:0007565	female pregnancy	-163948	-12137	22/194	133,412,1392,2013,3291,3675,4012,5669,5670,5671,5672,5673,5675,5676,5678,6513,6777,7319,8909,51673,53405,54407,23764,6382,90952	ADM,STS,CRH,EMP2,HSD11B2,ITGA3,LNPEP,PSG1,PSG2,PSG3,PSG4,PSG5,PSG6,PSG7,PSG9,SLC2A1,STAT5B,UBE2A,ENDOU,TPPP3,CLIC5,SLC38A2,MAFF,SDC1,ESAM
1_Member	GO Biological Processes	GO:0007565	female pregnancy	-163948	-12137	22/194	133,412,1392,2013,3291,3675,4012,5669,5670,5671,5672,5673,5675,5676,5678,6513,6777,7319,8909,51673,53405,54407	ADM,STS,CRH,EMP2,HSD11B2,ITGA3,LNPEP,PSG1,PSG2,PSG3,PSG4,PSG5,PSG6,PSG7,PSG9,SLC2A1,STAT5B,UBE2A,ENDOU,TPPP3,CLIC5,SLC38A2
1_Member	GO Biological Processes	GO:0044706	multi-multicellular organism process	-161549	-12137	23/224	133,412,1392,2013,3291,3675,4012,5669,5670,5671,5672,5673,5675,5676,5678,6513,6777,7319,8909,23764,51673,53405,54407	ADM,STS,CRH,EMP2,HSD11B2,ITGA3,LNPEP,PSG1,PSG2,PSG3,PSG4,PSG5,PSG6,PSG7,PSG9,SLC2A1,STAT5B,UBE2A,ENDOU,MAFF,TPPP3,CLIC5,SLC38A2
1_Member	Reactome Gene Sets	R-HSA-202733	Cell surface interactions at the vascular wall	-685192	-4064	11/138	3675,5669,5670,5671,5672,5673,5675,5676,5678,6382,90952	ITGA3,PSG1,PSG2,PSG3,PSG4,PSG5,PSG6,PSG7,PSG9,SDC1,ESAM
2_Summary	GO Biological Processes	GO:0048514	blood vessel morphogenesis	-976116	-5969	20/690	94,185,187,719,857,947,1003,1536,2113,2969,3397,3569,8862,10052,10365,10672,23462,57608,81575,221395,2701,133,1116,2022,4192,7098,7422,8038,9037,51129,100506013,654,730,948,3759,9365	ACVRL1,AGTR1,APLNR,C3AR1,CAV1,CD34,CDH5,CYBB,ETS1,GTF2I,ID1,IL6,APLN,GJC1,KLF2,GNA13,HEY1,JCAD,APOLD1,ADGRF5,GJA4,ADM,CHI3L1,ENG,MDK,TLR3,VEGFA,ADAM12,SEMA5A,ANGPTL4,APELA,BMP6,C7,CD36,KCNJ2,KL
2_Member	GO Biological Processes	GO:0048514	blood vessel morphogenesis	-976116	-5969	20/690	94,185,187,719,857,947,1003,1536,2113,2969,3397,3569,8862,10052,10365,10672,23462,57608,81575,221395	ACVRL1,AGTR1,APLNR,C3AR1,CAV1,CD34,CDH5,CYBB,ETS1,GTF2I,ID1,IL6,APLN,GJC1,KLF2,GNA13,HEY1,JCAD,APOLD1,ADGRF5
2_Member	GO Biological Processes	GO:0001568	blood vessel development	-96859	-5969	21/777	94,185,187,719,857,947,1003,1536,2113,2701,2969,3397,3569,8862,10052,10365,10672,23462,57608,81575,221395	ACVRL1,AGTR1,APLNR,C3AR1,CAV1,CD34,CDH5,CYBB,ETS1,GJA4,GTF2I,ID1,IL6,APLN,GJC1,KLF2,GNA13,HEY1,JCAD,APOLD1,ADGRF5
2_Member	GO Biological Processes	GO:0001525	angiogenesis	-911245	-5638	18/594	94,185,187,719,857,947,1003,1536,2113,2969,3397,3569,8862,10365,10672,23462,57608,81575	ACVRL1,AGTR1,APLNR,C3AR1,CAV1,CD34,CDH5,CYBB,ETS1,GTF2I,ID1,IL6,APLN,KLF2,GNA13,HEY1,JCAD,APOLD1
2_Member	GO Biological Processes	GO:1901342	regulation of vasculature development	-7501	-4483	14/434	94,185,187,719,947,1003,1536,2113,2969,3397,3569,10365,23462,57608	ACVRL1,AGTR1,APLNR,C3AR1,CD34,CDH5,CYBB,ETS1,GTF2I,ID1,IL6,KLF2,HEY1,JCAD
2_Member	GO Biological Processes	GO:0045765	regulation of angiogenesis	-713438	-4177	13/392	94,185,187,719,947,1003,1536,2113,2969,3397,3569,10365,57608	ACVRL1,AGTR1,APLNR,C3AR1,CD34,CDH5,CYBB,ETS1,GTF2I,ID1,IL6,KLF2,JCAD
2_Member	GO Biological Processes	GO:0045766	positive regulation of angiogenesis	-636058	-3004	19/206	94,133,185,187,719,947,1003,1116,1536,2022,2113,4192,7098,7422,8038,9037,51129,57608,100506013	ACVRL1,ADM,AGTR1,APLNR,C3AR1,CD34,CDH5,CHI3L1,CYBB,ENG,ETS1,MDK,TLR3,VEGFA,ADAM12,SEMA5A,ANGPTL4,JCAD,APELA
2_Member	GO Biological Processes	GO:1904018	positive regulation of vasculature development	-562216	-3172	9/233	94,185,187,719,947,1003,1536,2113,57608	ACVRL1,AGTR1,APLNR,C3AR1,CD34,CDH5,CYBB,ETS1,JCAD
2_Member	GO Biological Processes	GO:0055065	metal ion homeostasis	-393555	-1924	12/668	185,187,654,719,730,857,948,1003,2969,3759,9365,10672	AGTR1,APLNR,BMP6,C3AR1,C7,CAV1,CD36,CDH5,GTF2I,KCNJ2,KL,GNA13
2_Member	GO Biological Processes	GO:0006875	cellular metal ion homeostasis	-37474	-1809	11/596	185,187,654,719,730,857,948,1003,2969,3759,10672	AGTR1,APLNR,BMP6,C3AR1,C7,CAV1,CD36,CDH5,GTF2I,KCNJ2,GNA13
2_Member	GO Biological Processes	GO:0055080	cation homeostasis	-348459	-1651	12/748	185,187,654,719,730,857,948,1003,2969,3759,9365,10672	AGTR1,APLNR,BMP6,C3AR1,C7,CAV1,CD36,CDH5,GTF2I,KCNJ2,KL,GNA13
2_Member	GO Biological Processes	GO:0098771	inorganic ion homeostasis	-342764	-1615	12/759	185,187,654,719,730,857,948,1003,2969,3759,9365,10672	AGTR1,APLNR,BMP6,C3AR1,C7,CAV1,CD36,CDH5,GTF2I,KCNJ2,KL,GNA13
2_Member	GO Biological Processes	GO:0030003	cellular cation homeostasis	-330527	-1526	11/672	185,187,654,719,730,857,948,1003,2969,3759,10672	AGTR1,APLNR,BMP6,C3AR1,C7,CAV1,CD36,CDH5,GTF2I,KCNJ2,GNA13
2_Member	GO Biological Processes	GO:0006873	cellular ion homeostasis	-323628	-1483	11/685	185,187,654,719,730,857,948,1003,2969,3759,10672	AGTR1,APLNR,BMP6,C3AR1,C7,CAV1,CD36,CDH5,GTF2I,KCNJ2,GNA13
2_Member	GO Biological Processes	GO:0055074	calcium ion homeostasis	-317553	-1441	9/484	185,187,719,857,948,1003,2969,9365,10672	AGTR1,APLNR,C3AR1,CAV1,CD36,CDH5,GTF2I,KL,GNA13
2_Member	GO Biological Processes	GO:0072507	divalent inorganic cation homeostasis	-292212	-1255	9/526	185,187,719,857,948,1003,2969,9365,10672	AGTR1,APLNR,C3AR1,CAV1,CD36,CDH5,GTF2I,KL,GNA13
2_Member	GO Biological Processes	GO:0006874	cellular calcium ion homeostasis	-262462	-1073	8/472	185,187,719,857,948,1003,2969,10672	AGTR1,APLNR,C3AR1,CAV1,CD36,CDH5,GTF2I,GNA13
2_Member	GO Biological Processes	GO:0051480	regulation of cytosolic calcium ion concentration	-259731	-1055	7/373	185,187,719,857,948,2969,10672	AGTR1,APLNR,C3AR1,CAV1,CD36,GTF2I,GNA13
2_Member	GO Biological Processes	GO:0072503	cellular divalent inorganic cation homeostasis	-243577	-950	8/507	185,187,719,857,948,1003,2969,10672	AGTR1,APLNR,C3AR1,CAV1,CD36,CDH5,GTF2I,GNA13
2_Member	GO Biological Processes	GO:0007204	positive regulation of cytosolic calcium ion concentration	-221417	-804	6/332	185,187,719,857,948,10672	AGTR1,APLNR,C3AR1,CAV1,CD36,GNA13
3_Summary	Reactome Gene Sets	R-HSA-166658	Complement cascade	-937002	-5750	8/58	629,712,714,719,725,730,4179,8547,2213,3569,185,834,1003,2113,4023,2215,2919,114769,1362,684,948,857,3384,55766	CFB,C1QA,C1QC,C3AR1,C4BPB,C7,CD46,FCN3,FCGR2B,IL6,AGTR1,CASP1,CDH5,ETS1,LPL,FCGR3B,CXCL1,CARD16,CPD,BST2,CD36,CAV1,ICAM2,H2AJ
3_Member	Reactome Gene Sets	R-HSA-166658	Complement cascade	-937002	-5750	8/58	629,712,714,719,725,730,4179,8547	CFB,C1QA,C1QC,C3AR1,C4BPB,C7,CD46,FCN3
3_Member	Reactome Gene Sets	R-HSA-977606	Regulation of Complement cascade	-850205	-5137	7/47	629,712,714,719,725,730,4179	CFB,C1QA,C1QC,C3AR1,C4BPB,C7,CD46
3_Member	GO Biological Processes	GO:0002673	regulation of acute inflammatory response	-696956	-4105	9/161	629,712,714,719,725,730,2213,3569,4179	CFB,C1QA,C1QC,C3AR1,C4BPB,C7,FCGR2B,IL6,CD46
3_Member	KEGG Pathway	hsa04610	Complement and coagulation cascades	-689485	-4081	7/79	629,712,714,719,725,730,4179	CFB,C1QA,C1QC,C3AR1,C4BPB,C7,CD46
3_Member	GO Biological Processes	GO:0050727	regulation of inflammatory response	-666205	-3911	14/508	185,629,712,714,719,725,730,834,1003,2113,2213,3569,4023,4179	AGTR1,CFB,C1QA,C1QC,C3AR1,C4BPB,C7,CASP1,CDH5,ETS1,FCGR2B,IL6,LPL,CD46
3_Member	KEGG Pathway	hsa05150	Staphylococcus aureus infection	-64759	-3780	6/56	629,712,714,719,2213,2215	CFB,C1QA,C1QC,C3AR1,FCGR2B,FCGR3B
3_Member	GO Biological Processes	GO:0002920	regulation of humoral immune response	-644396	-3758	8/135	629,712,714,719,725,730,2213,4179	CFB,C1QA,C1QC,C3AR1,C4BPB,C7,FCGR2B,CD46
3_Member	GO Biological Processes	GO:0002526	acute inflammatory response	-5795	-3289	9/222	629,712,714,719,725,730,2213,3569,4179	CFB,C1QA,C1QC,C3AR1,C4BPB,C7,FCGR2B,IL6,CD46
3_Member	GO Biological Processes	GO:0030449	regulation of complement activation	-575359	-3262	7/116	629,712,714,719,725,730,4179	CFB,C1QA,C1QC,C3AR1,C4BPB,C7,CD46
3_Member	GO Biological Processes	GO:0006959	humoral immune response	-574887	-3262	11/361	629,712,714,719,725,730,2213,2919,3569,4179,8547	CFB,C1QA,C1QC,C3AR1,C4BPB,C7,FCGR2B,CXCL1,IL6,CD46,FCN3
3_Member	GO Biological Processes	GO:2000257	regulation of protein activation cascade	-572855	-3248	7/117	629,712,714,719,725,730,4179	CFB,C1QA,C1QC,C3AR1,C4BPB,C7,CD46
3_Member	GO Biological Processes	GO:0006956	complement activation	-553704	-3116	8/178	629,712,714,719,725,730,4179,8547	CFB,C1QA,C1QC,C3AR1,C4BPB,C7,CD46,FCN3
3_Member	GO Biological Processes	GO:0070613	regulation of protein processing	-550099	-3085	8/180	629,712,714,719,725,730,4179,114769	CFB,C1QA,C1QC,C3AR1,C4BPB,C7,CD46,CARD16
3_Member	GO Biological Processes	GO:1903317	regulation of protein maturation	-546538	-3073	8/182	629,712,714,719,725,730,4179,114769	CFB,C1QA,C1QC,C3AR1,C4BPB,C7,CD46,CARD16
3_Member	Reactome Gene Sets	R-HSA-166663	Initial triggering of complement	-533619	-2966	4/23	629,712,714,8547	CFB,C1QA,C1QC,FCN3
3_Member	GO Biological Processes	GO:0016485	protein processing	-528361	-2919	10/327	629,712,714,719,725,730,834,1362,4179,114769	CFB,C1QA,C1QC,C3AR1,C4BPB,C7,CASP1,CPD,CD46,CARD16
3_Member	GO Biological Processes	GO:0072376	protein activation cascade	-514757	-2833	8/201	629,712,714,719,725,730,4179,8547	CFB,C1QA,C1QC,C3AR1,C4BPB,C7,CD46,FCN3
3_Member	GO Biological Processes	GO:0002697	regulation of immune effector process	-470178	-2466	11/466	629,684,712,714,719,725,730,948,2213,3569,4179	CFB,BST2,C1QA,C1QC,C3AR1,C4BPB,C7,CD36,FCGR2B,IL6,CD46
3_Member	KEGG Pathway	hsa05020	Prion diseases	-45842	-2382	4/35	712,714,730,3569	C1QA,C1QC,C7,IL6
3_Member	GO Biological Processes	GO:0051604	protein maturation	-456472	-2380	10/396	629,712,714,719,725,730,834,1362,4179,114769	CFB,C1QA,C1QC,C3AR1,C4BPB,C7,CASP1,CPD,CD46,CARD16
3_Member	KEGG Pathway	hsa05133	Pertussis	-442878	-2265	5/76	712,714,725,834,3569	C1QA,C1QC,C4BPB,CASP1,IL6
3_Member	Reactome Gene Sets	R-HSA-166786	Creation of C4 and C2 activators	-438953	-2247	3/14	712,714,8547	C1QA,C1QC,FCN3
3_Member	GO Biological Processes	GO:0002455	humoral immune response mediated by circulating immunoglobulin	-393255	-1923	6/154	712,714,725,730,2213,4179	C1QA,C1QC,C4BPB,C7,FCGR2B,CD46
3_Member	GO Biological Processes	GO:0002253	activation of immune response	-357488	-1708	12/731	629,712,714,719,725,730,857,948,2213,3384,4179,8547	CFB,C1QA,C1QC,C3AR1,C4BPB,C7,CAV1,CD36,FCGR2B,ICAM2,CD46,FCN3
3_Member	KEGG Pathway	hsa05322	Systemic lupus erythematosus	-328508	-1515	5/133	712,714,730,2215,55766	C1QA,C1QC,C7,FCGR3B,H2AJ
3_Member	GO Biological Processes	GO:0006958	complement activation, classical pathway	-316989	-1441	5/141	712,714,725,730,4179	C1QA,C1QC,C4BPB,C7,CD46
3_Member	GO Biological Processes	GO:0016064	immunoglobulin mediated immune response	-305362	-1354	6/225	712,714,725,730,2213,4179	C1QA,C1QC,C4BPB,C7,FCGR2B,CD46
3_Member	GO Biological Processes	GO:0019724	B cell mediated immunity	-302389	-1329	6/228	712,714,725,730,2213,4179	C1QA,C1QC,C4BPB,C7,FCGR2B,CD46
3_Member	GO Biological Processes	GO:0002449	lymphocyte mediated immunity	-26565	-1094	7/364	712,714,725,730,2213,3569,4179	C1QA,C1QC,C4BPB,C7,FCGR2B,IL6,CD46
3_Member	GO Biological Processes	GO:0002460	adaptive immune response based on somatic recombination of immune receptors built from immunoglobuli	-264319	-1086	7/366	712,714,725,730,2213,3569,4179	C1QA,C1QC,C4BPB,C7,FCGR2B,IL6,CD46
4_Summary	GO Biological Processes	GO:0051301	cell division	-923883	-5698	24/609	641,891,991,1062,3070,3832,4192,4751,6242,6790,7153,7422,9232,9735,10112,11004,11065,29945,54962,55165,84722,157313,201161,387103,2305,3014,4001,6241,9837,22981,51053,55355,79682,84617,51466,5037,3046	BLM,CCNB1,CDC20,CENPE,HELLS,KIF11,MDK,NEK2,RTKN,AURKA,TOP2A,VEGFA,PTTG1,KNTC1,KIF20A,KIF2C,UBE2C,ANAPC4,TIPIN,CEP55,PSRC1,CDCA2,CENPV,CENPW,FOXM1,H2AX,LMNB1,RRM2,GINS1,NINL,GMNN,HJURP,CENPU,TUBB6,EVL,PEBP1,HBE1
4_Member	GO Biological Processes	GO:0051301	cell division	-923883	-5698	24/609	641,891,991,1062,3070,3832,4192,4751,6242,6790,7153,7422,9232,9735,10112,11004,11065,29945,54962,55165,84722,157313,201161,387103	BLM,CCNB1,CDC20,CENPE,HELLS,KIF11,MDK,NEK2,RTKN,AURKA,TOP2A,VEGFA,PTTG1,KNTC1,KIF20A,KIF2C,UBE2C,ANAPC4,TIPIN,CEP55,PSRC1,CDCA2,CENPV,CENPW
4_Member	Reactome Gene Sets	R-HSA-1640170	Cell Cycle	-838442	-5065	24/673	641,891,991,1062,2305,3014,4001,4751,6241,6790,7153,9232,9735,9837,10112,11004,11065,22981,29945,51053,55355,79682,84617,387103	BLM,CCNB1,CDC20,CENPE,FOXM1,H2AX,LMNB1,NEK2,RRM2,AURKA,TOP2A,PTTG1,KNTC1,GINS1,KIF20A,KIF2C,UBE2C,NINL,ANAPC4,GMNN,HJURP,CENPU,TUBB6,CENPW
4_Member	Reactome Gene Sets	R-HSA-69278	Cell Cycle, Mitotic	-776032	-4617	21/560	891,991,1062,2305,3014,4001,4751,6241,6790,7153,9232,9735,9837,10112,11004,11065,22981,29945,51053,79682,84617	CCNB1,CDC20,CENPE,FOXM1,H2AX,LMNB1,NEK2,RRM2,AURKA,TOP2A,PTTG1,KNTC1,GINS1,KIF20A,KIF2C,UBE2C,NINL,ANAPC4,GMNN,CENPU,TUBB6
4_Member	Reactome Gene Sets	R-HSA-68886	M Phase	-546273	-3073	15/417	891,991,1062,3014,4001,4751,9232,9735,10112,11004,11065,22981,29945,79682,84617	CCNB1,CDC20,CENPE,H2AX,LMNB1,NEK2,PTTG1,KNTC1,KIF20A,KIF2C,UBE2C,NINL,ANAPC4,CENPU,TUBB6
4_Member	Reactome Gene Sets	R-HSA-68882	Mitotic Anaphase	-520166	-2874	11/235	891,991,1062,4001,9232,9735,11004,11065,29945,79682,84617	CCNB1,CDC20,CENPE,LMNB1,PTTG1,KNTC1,KIF2C,UBE2C,ANAPC4,CENPU,TUBB6
4_Member	Reactome Gene Sets	R-HSA-2555396	Mitotic Metaphase and Anaphase	-518416	-2861	11/236	891,991,1062,4001,9232,9735,11004,11065,29945,79682,84617	CCNB1,CDC20,CENPE,LMNB1,PTTG1,KNTC1,KIF2C,UBE2C,ANAPC4,CENPU,TUBB6
4_Member	Reactome Gene Sets	R-HSA-2467813	Separation of Sister Chromatids	-439392	-2247	9/190	991,1062,9232,9735,11004,11065,29945,79682,84617	CDC20,CENPE,PTTG1,KNTC1,KIF2C,UBE2C,ANAPC4,CENPU,TUBB6
4_Member	Reactome Gene Sets	R-HSA-69618	Mitotic Spindle Checkpoint	-428468	-2172	7/112	991,1062,9735,11004,11065,29945,79682	CDC20,CENPE,KNTC1,KIF2C,UBE2C,ANAPC4,CENPU
4_Member	GO Biological Processes	GO:0007080	mitotic metaphase plate congression	-420907	-2120	5/49	891,1062,11004,55165,84722	CCNB1,CENPE,KIF2C,CEP55,PSRC1
4_Member	Reactome Gene Sets	R-HSA-68877	Mitotic Prometaphase	-415485	-2074	9/204	891,991,1062,4751,9735,11004,22981,79682,84617	CCNB1,CDC20,CENPE,NEK2,KNTC1,KIF2C,NINL,CENPU,TUBB6
4_Member	Reactome Gene Sets	R-HSA-2500257	Resolution of Sister Chromatid Cohesion	-3961	-1941	7/126	891,991,1062,9735,11004,79682,84617	CCNB1,CDC20,CENPE,KNTC1,KIF2C,CENPU,TUBB6
4_Member	Reactome Gene Sets	R-HSA-983189	Kinesins	-381999	-1848	5/59	1062,3832,10112,11004,84617	CENPE,KIF11,KIF20A,KIF2C,TUBB6
4_Member	GO Biological Processes	GO:0008608	attachment of spindle microtubules to kinetochore	-375351	-1811	4/33	891,1062,4751,11004	CCNB1,CENPE,NEK2,KIF2C
4_Member	GO Biological Processes	GO:0051310	metaphase plate congression	-368466	-1784	5/63	891,1062,11004,55165,84722	CCNB1,CENPE,KIF2C,CEP55,PSRC1
4_Member	Reactome Gene Sets	R-HSA-5663220	RHO GTPases Activate Formins	-367693	-1784	7/140	991,1062,9735,11004,51466,79682,84617	CDC20,CENPE,KNTC1,KIF2C,EVL,CENPU,TUBB6
4_Member	Reactome Gene Sets	R-HSA-69620	Cell Cycle Checkpoints	-363498	-1749	10/293	641,891,991,1062,3014,9735,11004,11065,29945,79682	BLM,CCNB1,CDC20,CENPE,H2AX,KNTC1,KIF2C,UBE2C,ANAPC4,CENPU
4_Member	Canonical Pathways	M14	PID AURORA B PATHWAY	-346774	-1644	4/39	5037,6790,10112,11004	PEBP1,AURKA,KIF20A,KIF2C
4_Member	Reactome Gene Sets	R-HSA-9648025	EML4 and NUDC in mitotic spindle formation	-328141	-1514	6/117	991,1062,9735,11004,79682,84617	CDC20,CENPE,KNTC1,KIF2C,CENPU,TUBB6
4_Member	GO Biological Processes	GO:0051303	establishment of chromosome localization	-317698	-1441	5/81	891,1062,11004,55165,84722	CCNB1,CENPE,KIF2C,CEP55,PSRC1
4_Member	GO Biological Processes	GO:0050000	chromosome localization	-315265	-1429	5/82	891,1062,11004,55165,84722	CCNB1,CENPE,KIF2C,CEP55,PSRC1
4_Member	Reactome Gene Sets	R-HSA-141424	Amplification of signal from the kinetochores	-284426	-1206	5/96	991,1062,9735,11004,79682	CDC20,CENPE,KNTC1,KIF2C,CENPU
4_Member	Reactome Gene Sets	R-HSA-141444	Amplification of signal from unattached kinetochores via a MAD2 inhibitory signal	-284426	-1206	5/96	991,1062,9735,11004,79682	CDC20,CENPE,KNTC1,KIF2C,CENPU
4_Member	Reactome Gene Sets	R-HSA-6811434	COPI-dependent Golgi-to-ER retrograde traffic	-278499	-1179	5/99	1062,3832,10112,11004,84617	CENPE,KIF11,KIF20A,KIF2C,TUBB6
4_Member	Reactome Gene Sets	R-HSA-195258	RHO GTPase Effectors	-267153	-1105	9/327	991,1062,3014,6242,9735,11004,51466,79682,84617	CDC20,CENPE,H2AX,RTKN,KNTC1,KIF2C,EVL,CENPU,TUBB6
4_Member	Reactome Gene Sets	R-HSA-983231	Factors involved in megakaryocyte development and platelet production	-247707	-979	6/168	1062,3046,3832,10112,11004,84617	CENPE,HBE1,KIF11,KIF20A,KIF2C,TUBB6
4_Member	Reactome Gene Sets	R-HSA-2132295	MHC class II antigen presentation	-237633	-908	5/123	1062,3832,10112,11004,84617	CENPE,KIF11,KIF20A,KIF2C,TUBB6
4_Member	Reactome Gene Sets	R-HSA-8856688	Golgi-to-ER retrograde transport	-223356	-813	5/133	1062,3832,10112,11004,84617	CENPE,KIF11,KIF20A,KIF2C,TUBB6
5_Summary	GO Biological Processes	GO:0044272	sulfur compound biosynthetic process	-886705	-5451	14/193	31,875,1462,2194,2947,4522,9061,23169,27010,64131,79071,92126,119391,201562,2539,26227,57678,2023,2821,3418,3939,4830,5214,6241,10606,54209,2170,5320,5783,3046,3050,5264,10797,440,445,1236,2526,727936,481,891,55867,217,130589,39,2997,9582,51390,669,8564,169355,1116,151176	ACACA,CBS,VCAN,FASN,GSTM3,MTHFD1,PAPSS1,SLC35D1,TPK1,XYLT1,ELOVL6,DSEL,GSTO2,HACD2,G6PD,PHGDH,GPAM,ENO1,GPI,IDH2,LDHA,NME1,PFKP,RRM2,PAICS,TREM2,FABP3,PLA2G2A,PTPN13,HBE1,HBZ,PHYH,MTHFD2,ASNS,ASS1,CCR7,FUT4,GXYLT2,ATP1B1,CCNB1,SLC22A11,ALDH2,GALM,ACAT2,GYS1,APOBEC3B,AIG1,BPGM,KMO,IDO2,CHI3L1,ERFE
5_Member	GO Biological Processes	GO:0044272	sulfur compound biosynthetic process	-886705	-5451	14/193	31,875,1462,2194,2947,4522,9061,23169,27010,64131,79071,92126,119391,201562	ACACA,CBS,VCAN,FASN,GSTM3,MTHFD1,PAPSS1,SLC35D1,TPK1,XYLT1,ELOVL6,DSEL,GSTO2,HACD2
5_Member	GO Biological Processes	GO:0006790	sulfur compound metabolic process	-757989	-4532	17/373	31,875,1462,2194,2539,2947,4522,9061,23169,26227,27010,57678,64131,79071,92126,119391,201562	ACACA,CBS,VCAN,FASN,G6PD,GSTM3,MTHFD1,PAPSS1,SLC35D1,PHGDH,TPK1,GPAM,XYLT1,ELOVL6,DSEL,GSTO2,HACD2
5_Member	GO Biological Processes	GO:0009165	nucleotide biosynthetic process	-661954	-3880	16/385	31,2023,2194,2821,3418,3939,4522,4830,5214,6241,9061,10606,54209,57678,79071,201562	ACACA,ENO1,FASN,GPI,IDH2,LDHA,MTHFD1,NME1,PFKP,RRM2,PAPSS1,PAICS,TREM2,GPAM,ELOVL6,HACD2
5_Member	GO Biological Processes	GO:1901293	nucleoside phosphate biosynthetic process	-655931	-3842	16/389	31,2023,2194,2821,3418,3939,4522,4830,5214,6241,9061,10606,54209,57678,79071,201562	ACACA,ENO1,FASN,GPI,IDH2,LDHA,MTHFD1,NME1,PFKP,RRM2,PAPSS1,PAICS,TREM2,GPAM,ELOVL6,HACD2
5_Member	GO Biological Processes	GO:0090407	organophosphate biosynthetic process	-614646	-3596	21/700	31,2023,2170,2194,2539,2821,3418,3939,4522,4830,5214,5320,5783,6241,9061,10606,27010,54209,57678,79071,201562	ACACA,ENO1,FABP3,FASN,G6PD,GPI,IDH2,LDHA,MTHFD1,NME1,PFKP,PLA2G2A,PTPN13,RRM2,PAPSS1,PAICS,TPK1,TREM2,GPAM,ELOVL6,HACD2
5_Member	GO Biological Processes	GO:0051186	cofactor metabolic process	-585445	-3335	19/609	31,2023,2194,2539,2821,2947,3046,3050,3418,3939,4522,5214,5264,10797,27010,57678,79071,119391,201562	ACACA,ENO1,FASN,G6PD,GPI,GSTM3,HBE1,HBZ,IDH2,LDHA,MTHFD1,PFKP,PHYH,MTHFD2,TPK1,GPAM,ELOVL6,GSTO2,HACD2
5_Member	GO Biological Processes	GO:0046390	ribose phosphate biosynthetic process	-569254	-3219	13/299	31,2023,2194,2539,2821,3939,4830,5214,9061,10606,54209,79071,201562	ACACA,ENO1,FASN,G6PD,GPI,LDHA,NME1,PFKP,PAPSS1,PAICS,TREM2,ELOVL6,HACD2
5_Member	GO Biological Processes	GO:0006164	purine nucleotide biosynthetic process	-567655	-3209	13/300	31,2023,2194,2821,3939,4522,4830,5214,9061,10606,54209,79071,201562	ACACA,ENO1,FASN,GPI,LDHA,MTHFD1,NME1,PFKP,PAPSS1,PAICS,TREM2,ELOVL6,HACD2
5_Member	GO Biological Processes	GO:0006732	coenzyme metabolic process	-559106	-3153	15/407	31,2023,2194,2539,2821,3418,3939,4522,5214,10797,27010,57678,79071,119391,201562	ACACA,ENO1,FASN,G6PD,GPI,IDH2,LDHA,MTHFD1,PFKP,MTHFD2,TPK1,GPAM,ELOVL6,GSTO2,HACD2
5_Member	GO Biological Processes	GO:0046394	carboxylic acid biosynthetic process	-558025	-3148	16/462	31,440,445,875,1462,2023,2194,2821,3939,4522,5214,23169,26227,79071,92126,201562	ACACA,ASNS,ASS1,CBS,VCAN,ENO1,FASN,GPI,LDHA,MTHFD1,PFKP,SLC35D1,PHGDH,ELOVL6,DSEL,HACD2
5_Member	GO Biological Processes	GO:0016053	organic acid biosynthetic process	-556823	-3141	16/463	31,440,445,875,1462,2023,2194,2821,3939,4522,5214,23169,26227,79071,92126,201562	ACACA,ASNS,ASS1,CBS,VCAN,ENO1,FASN,GPI,LDHA,MTHFD1,PFKP,SLC35D1,PHGDH,ELOVL6,DSEL,HACD2
5_Member	GO Biological Processes	GO:0072522	purine-containing compound biosynthetic process	-547443	-3073	13/313	31,2023,2194,2821,3939,4522,4830,5214,9061,10606,54209,79071,201562	ACACA,ENO1,FASN,GPI,LDHA,MTHFD1,NME1,PFKP,PAPSS1,PAICS,TREM2,ELOVL6,HACD2
5_Member	GO Biological Processes	GO:1901137	carbohydrate derivative biosynthetic process	-545791	-3073	21/774	31,1236,1462,2023,2194,2526,2539,2821,3939,4830,5214,6241,9061,10606,23169,54209,64131,79071,92126,201562,727936	ACACA,CCR7,VCAN,ENO1,FASN,FUT4,G6PD,GPI,LDHA,NME1,PFKP,RRM2,PAPSS1,PAICS,SLC35D1,TREM2,XYLT1,ELOVL6,DSEL,HACD2,GXYLT2
5_Member	GO Biological Processes	GO:0009152	purine ribonucleotide biosynthetic process	-524831	-2907	12/279	31,2023,2194,2821,3939,4830,5214,9061,10606,54209,79071,201562	ACACA,ENO1,FASN,GPI,LDHA,NME1,PFKP,PAPSS1,PAICS,TREM2,ELOVL6,HACD2
5_Member	GO Biological Processes	GO:0009260	ribonucleotide biosynthetic process	-504835	-2750	12/292	31,2023,2194,2821,3939,4830,5214,9061,10606,54209,79071,201562	ACACA,ENO1,FASN,GPI,LDHA,NME1,PFKP,PAPSS1,PAICS,TREM2,ELOVL6,HACD2
5_Member	GO Biological Processes	GO:0009117	nucleotide metabolic process	-489954	-2630	19/710	31,481,891,2023,2194,2539,2821,3418,3939,4522,4830,5214,6241,9061,10606,54209,57678,79071,201562	ACACA,ATP1B1,CCNB1,ENO1,FASN,G6PD,GPI,IDH2,LDHA,MTHFD1,NME1,PFKP,RRM2,PAPSS1,PAICS,TREM2,GPAM,ELOVL6,HACD2
5_Member	GO Biological Processes	GO:0006753	nucleoside phosphate metabolic process	-484035	-2582	19/717	31,481,891,2023,2194,2539,2821,3418,3939,4522,4830,5214,6241,9061,10606,54209,57678,79071,201562	ACACA,ATP1B1,CCNB1,ENO1,FASN,G6PD,GPI,IDH2,LDHA,MTHFD1,NME1,PFKP,RRM2,PAPSS1,PAICS,TREM2,GPAM,ELOVL6,HACD2
5_Member	GO Biological Processes	GO:0009108	coenzyme biosynthetic process	-478931	-2538	11/260	31,2023,2194,2821,3418,3939,4522,5214,27010,79071,201562	ACACA,ENO1,FASN,GPI,IDH2,LDHA,MTHFD1,PFKP,TPK1,ELOVL6,HACD2
5_Member	GO Biological Processes	GO:0072521	purine-containing compound metabolic process	-463022	-2412	17/613	31,481,891,2023,2194,2821,3939,4522,4830,5214,9061,10606,54209,55867,57678,79071,201562	ACACA,ATP1B1,CCNB1,ENO1,FASN,GPI,LDHA,MTHFD1,NME1,PFKP,PAPSS1,PAICS,TREM2,SLC22A11,GPAM,ELOVL6,HACD2
5_Member	KEGG Pathway	hsa00010	Glycolysis / Gluconeogenesis	-46237	-2412	6/67	217,2023,2821,3939,5214,130589	ALDH2,ENO1,GPI,LDHA,PFKP,GALM
5_Member	GO Biological Processes	GO:0006163	purine nucleotide metabolic process	-438722	-2247	16/577	31,481,891,2023,2194,2821,3939,4522,4830,5214,9061,10606,54209,57678,79071,201562	ACACA,ATP1B1,CCNB1,ENO1,FASN,GPI,LDHA,MTHFD1,NME1,PFKP,PAPSS1,PAICS,TREM2,GPAM,ELOVL6,HACD2
5_Member	GO Biological Processes	GO:0019693	ribose phosphate metabolic process	-437828	-2241	16/578	31,481,891,2023,2194,2539,2821,3939,4830,5214,9061,10606,54209,57678,79071,201562	ACACA,ATP1B1,CCNB1,ENO1,FASN,G6PD,GPI,LDHA,NME1,PFKP,PAPSS1,PAICS,TREM2,GPAM,ELOVL6,HACD2
5_Member	KEGG Pathway	hsa01200	Carbon metabolism	-423564	-2142	7/114	39,2023,2539,2821,3418,5214,26227	ACAT2,ENO1,G6PD,GPI,IDH2,PFKP,PHGDH
5_Member	GO Biological Processes	GO:0009150	purine ribonucleotide metabolic process	-412677	-2054	15/543	31,481,891,2023,2194,2821,3939,4830,5214,9061,10606,54209,57678,79071,201562	ACACA,ATP1B1,CCNB1,ENO1,FASN,GPI,LDHA,NME1,PFKP,PAPSS1,PAICS,TREM2,GPAM,ELOVL6,HACD2
5_Member	GO Biological Processes	GO:0009259	ribonucleotide metabolic process	-399572	-1964	15/558	31,481,891,2023,2194,2821,3939,4830,5214,9061,10606,54209,57678,79071,201562	ACACA,ATP1B1,CCNB1,ENO1,FASN,GPI,LDHA,NME1,PFKP,PAPSS1,PAICS,TREM2,GPAM,ELOVL6,HACD2
5_Member	GO Biological Processes	GO:0051188	cofactor biosynthetic process	-392563	-1918	11/324	31,2023,2194,2821,3418,3939,4522,5214,27010,79071,201562	ACACA,ENO1,FASN,GPI,IDH2,LDHA,MTHFD1,PFKP,TPK1,ELOVL6,HACD2
5_Member	GO Biological Processes	GO:0019320	hexose catabolic process	-389158	-1895	5/57	2023,2526,2821,5214,130589	ENO1,FUT4,GPI,PFKP,GALM
5_Member	GO Biological Processes	GO:0072330	monocarboxylic acid biosynthetic process	-373227	-1801	11/341	31,440,1462,2023,2194,2821,3939,5214,79071,92126,201562	ACACA,ASNS,VCAN,ENO1,FASN,GPI,LDHA,PFKP,ELOVL6,DSEL,HACD2
5_Member	Reactome Gene Sets	R-HSA-71387	Metabolism of carbohydrates	-361137	-1732	10/295	1462,2023,2526,2539,2821,2997,5214,9061,64131,92126	VCAN,ENO1,FUT4,G6PD,GPI,GYS1,PFKP,PAPSS1,XYLT1,DSEL
5_Member	GO Biological Processes	GO:0046365	monosaccharide catabolic process	-35587	-1702	5/67	2023,2526,2821,5214,130589	ENO1,FUT4,GPI,PFKP,GALM
5_Member	KEGG Pathway	M00001	Glycolysis (Embden-Meyerhof pathway), glucose => pyruvate	-290616	-1247	3/25	2023,2821,5214	ENO1,GPI,PFKP
5_Member	KEGG Pathway	hsa_M00001	Glycolysis (Embden-Meyerhof pathway), glucose => pyruvate	-290616	-1247	3/25	2023,2821,5214	ENO1,GPI,PFKP
5_Member	GO Biological Processes	GO:0006735	NADH regeneration	-280724	-1189	3/27	2023,2821,5214	ENO1,GPI,PFKP
5_Member	GO Biological Processes	GO:0061621	canonical glycolysis	-280724	-1189	3/27	2023,2821,5214	ENO1,GPI,PFKP
5_Member	GO Biological Processes	GO:0061718	glucose catabolic process to pyruvate	-280724	-1189	3/27	2023,2821,5214	ENO1,GPI,PFKP
5_Member	GO Biological Processes	GO:0044282	small molecule catabolic process	-277768	-1175	11/445	39,217,875,2023,2526,2821,5214,5264,9582,51390,130589	ACAT2,ALDH2,CBS,ENO1,FUT4,GPI,PFKP,PHYH,APOBEC3B,AIG1,GALM
5_Member	GO Biological Processes	GO:0061620	glycolytic process through glucose-6-phosphate	-276075	-1164	3/28	2023,2821,5214	ENO1,GPI,PFKP
5_Member	GO Biological Processes	GO:0061615	glycolytic process through fructose-6-phosphate	-271606	-1137	3/29	2023,2821,5214	ENO1,GPI,PFKP
5_Member	KEGG Pathway	hsa00030	Pentose phosphate pathway	-267303	-1105	3/30	2539,2821,5214	G6PD,GPI,PFKP
5_Member	GO Biological Processes	GO:0019674	NAD metabolic process	-266129	-886	7/77	669,2023,2821,3939,5214,8564,169355	BPGM,ENO1,GPI,LDHA,PFKP,KMO,IDO2
5_Member	GO Biological Processes	GO:0005975	carbohydrate metabolic process	-250095	-994	13/629	217,1116,2023,2526,2539,2821,2997,3418,3939,5214,119391,130589,151176	ALDH2,CHI3L1,ENO1,FUT4,G6PD,GPI,GYS1,IDH2,LDHA,PFKP,GSTO2,GALM,ERFE
5_Member	GO Biological Processes	GO:0006007	glucose catabolic process	-244422	-956	3/36	2023,2821,5214	ENO1,GPI,PFKP
5_Member	GO Biological Processes	GO:0009206	purine ribonucleoside triphosphate biosynthetic process	-243938	-952	6/171	2023,2821,3939,4830,5214,54209	ENO1,GPI,LDHA,NME1,PFKP,TREM2
5_Member	GO Biological Processes	GO:0009145	purine nucleoside triphosphate biosynthetic process	-2427	-945	6/172	2023,2821,3939,4830,5214,54209	ENO1,GPI,LDHA,NME1,PFKP,TREM2
5_Member	GO Biological Processes	GO:0005996	monosaccharide metabolic process	-239135	-917	8/295	2023,2526,2539,2821,5214,119391,130589,151176	ENO1,FUT4,G6PD,GPI,PFKP,GSTO2,GALM,ERFE
5_Member	GO Biological Processes	GO:0009201	ribonucleoside triphosphate biosynthetic process	-236644	-902	6/177	2023,2821,3939,4830,5214,54209	ENO1,GPI,LDHA,NME1,PFKP,TREM2
5_Member	GO Biological Processes	GO:0009127	purine nucleoside monophosphate biosynthetic process	-229656	-857	6/183	2023,2821,3939,5214,10606,54209	ENO1,GPI,LDHA,PFKP,PAICS,TREM2
5_Member	GO Biological Processes	GO:0009168	purine ribonucleoside monophosphate biosynthetic process	-229656	-857	6/183	2023,2821,3939,5214,10606,54209	ENO1,GPI,LDHA,PFKP,PAICS,TREM2
5_Member	GO Biological Processes	GO:0006734	NADH metabolic process	-22543	-827	3/42	2023,2821,5214	ENO1,GPI,PFKP
5_Member	GO Biological Processes	GO:0009142	nucleoside triphosphate biosynthetic process	-224052	-819	6/188	2023,2821,3939,4830,5214,54209	ENO1,GPI,LDHA,NME1,PFKP,TREM2
5_Member	GO Biological Processes	GO:0006165	nucleoside diphosphate phosphorylation	-222001	-806	5/134	2023,2821,3939,4830,5214	ENO1,GPI,LDHA,NME1,PFKP
5_Member	GO Biological Processes	GO:0019318	hexose metabolic process	-219855	-795	7/253	2023,2526,2539,2821,5214,130589,151176	ENO1,FUT4,G6PD,GPI,PFKP,GALM,ERFE
5_Member	GO Biological Processes	GO:0019362	pyridine nucleotide metabolic process	-219705	-795	6/192	2023,2539,2821,3418,3939,5214	ENO1,G6PD,GPI,IDH2,LDHA,PFKP
5_Member	GO Biological Processes	GO:0046496	nicotinamide nucleotide metabolic process	-219705	-795	6/192	2023,2539,2821,3418,3939,5214	ENO1,G6PD,GPI,IDH2,LDHA,PFKP
5_Member	GO Biological Processes	GO:0046939	nucleotide phosphorylation	-219328	-793	5/136	2023,2821,3939,4830,5214	ENO1,GPI,LDHA,NME1,PFKP
5_Member	GO Biological Processes	GO:0009156	ribonucleoside monophosphate biosynthetic process	-214433	-763	6/197	2023,2821,3939,5214,10606,54209	ENO1,GPI,LDHA,PFKP,PAICS,TREM2
5_Member	GO Biological Processes	GO:0072524	pyridine-containing compound metabolic process	-212372	-752	6/199	2023,2539,2821,3418,3939,5214	ENO1,G6PD,GPI,IDH2,LDHA,PFKP
5_Member	GO Biological Processes	GO:0016052	carbohydrate catabolic process	-211352	-746	6/200	2023,2526,2821,3939,5214,130589	ENO1,FUT4,GPI,LDHA,PFKP,GALM
5_Member	GO Biological Processes	GO:0009205	purine ribonucleoside triphosphate metabolic process	-206925	-714	8/335	481,891,2023,2821,3939,4830,5214,54209	ATP1B1,CCNB1,ENO1,GPI,LDHA,NME1,PFKP,TREM2
5_Member	GO Biological Processes	GO:0019359	nicotinamide nucleotide biosynthetic process	-205451	-704	5/147	2023,2821,3418,3939,5214	ENO1,GPI,IDH2,LDHA,PFKP
5_Member	GO Biological Processes	GO:0019363	pyridine nucleotide biosynthetic process	-205451	-704	5/147	2023,2821,3418,3939,5214	ENO1,GPI,IDH2,LDHA,PFKP
5_Member	GO Biological Processes	GO:0009124	nucleoside monophosphate biosynthetic process	-203424	-694	6/208	2023,2821,3939,5214,10606,54209	ENO1,GPI,LDHA,PFKP,PAICS,TREM2
5_Member	GO Biological Processes	GO:0009199	ribonucleoside triphosphate metabolic process	-202559	-687	8/341	481,891,2023,2821,3939,4830,5214,54209	ATP1B1,CCNB1,ENO1,GPI,LDHA,NME1,PFKP,TREM2
5_Member	GO Biological Processes	GO:0072525	pyridine-containing compound biosynthetic process	-20189	-684	5/150	2023,2821,3418,3939,5214	ENO1,GPI,IDH2,LDHA,PFKP
5_Member	GO Biological Processes	GO:0009144	purine nucleoside triphosphate metabolic process	-201842	-684	8/342	481,891,2023,2821,3939,4830,5214,54209	ATP1B1,CCNB1,ENO1,GPI,LDHA,NME1,PFKP,TREM2
5_Member	GO Biological Processes	GO:0009167	purine ribonucleoside monophosphate metabolic process	-201842	-684	8/342	481,891,2023,2821,3939,5214,10606,54209	ATP1B1,CCNB1,ENO1,GPI,LDHA,PFKP,PAICS,TREM2
5_Member	GO Biological Processes	GO:0009126	purine nucleoside monophosphate metabolic process	-201127	-679	8/343	481,891,2023,2821,3939,5214,10606,54209	ATP1B1,CCNB1,ENO1,GPI,LDHA,PFKP,PAICS,TREM2
5_Member	GO Biological Processes	GO:0006733	oxidoreduction coenzyme metabolic process	-200554	-675	6/211	2023,2539,2821,3418,3939,5214	ENO1,G6PD,GPI,IDH2,LDHA,PFKP
6_Summary	GO Biological Processes	GO:0007059	chromosome segregation	-830686	-5029	17/333	891,991,1062,4751,7153,7272,9232,9319,10609,11004,11065,29945,55165,55355,84722,157313,387103,3832,6790,9735,10112,22981,79682,1789,3159,7422,23170,201161,440,641,6604,54962,2305,6241,3014,51053,1718,4192,84617,5047,100506013,29089,55607,3148,55342,57560	CCNB1,CDC20,CENPE,NEK2,TOP2A,TTK,PTTG1,TRIP13,P3H4,KIF2C,UBE2C,ANAPC4,CEP55,HJURP,PSRC1,CDCA2,CENPW,KIF11,AURKA,KNTC1,KIF20A,NINL,CENPU,DNMT3B,HMGA1,VEGFA,TTLL12,CENPV,ASNS,BLM,SMARCD3,TIPIN,FOXM1,RRM2,H2AX,GMNN,DHCR24,MDK,TUBB6,PAEP,APELA,UBE2T,PPP1R9A,HMGB2,STRBP,IFT80
6_Member	GO Biological Processes	GO:0007059	chromosome segregation	-830686	-5029	17/333	891,991,1062,4751,7153,7272,9232,9319,10609,11004,11065,29945,55165,55355,84722,157313,387103	CCNB1,CDC20,CENPE,NEK2,TOP2A,TTK,PTTG1,TRIP13,P3H4,KIF2C,UBE2C,ANAPC4,CEP55,HJURP,PSRC1,CDCA2,CENPW
6_Member	GO Biological Processes	GO:0000070	mitotic sister chromatid segregation	-79012	-4661	12/158	891,991,1062,4751,7272,9232,9319,11004,11065,29945,55165,84722	CCNB1,CDC20,CENPE,NEK2,TTK,PTTG1,TRIP13,KIF2C,UBE2C,ANAPC4,CEP55,PSRC1
6_Member	GO Biological Processes	GO:0140014	mitotic nuclear division	-785571	-4651	15/271	891,991,1062,3832,4751,6790,7272,9232,9319,9735,11004,11065,29945,55165,84722	CCNB1,CDC20,CENPE,KIF11,NEK2,AURKA,TTK,PTTG1,TRIP13,KNTC1,KIF2C,UBE2C,ANAPC4,CEP55,PSRC1
6_Member	GO Biological Processes	GO:0000819	sister chromatid segregation	-780403	-4631	13/196	891,991,1062,4751,7153,7272,9232,9319,11004,11065,29945,55165,84722	CCNB1,CDC20,CENPE,NEK2,TOP2A,TTK,PTTG1,TRIP13,KIF2C,UBE2C,ANAPC4,CEP55,PSRC1
6_Member	GO Biological Processes	GO:0007088	regulation of mitotic nuclear division	-760249	-4532	12/168	891,991,1062,3832,4751,6790,7272,9232,9319,9735,11065,29945	CCNB1,CDC20,CENPE,KIF11,NEK2,AURKA,TTK,PTTG1,TRIP13,KNTC1,UBE2C,ANAPC4
6_Member	GO Biological Processes	GO:0051983	regulation of chromosome segregation	-757246	-4532	10/106	891,991,1062,4751,7272,9232,9319,11004,11065,29945	CCNB1,CDC20,CENPE,NEK2,TTK,PTTG1,TRIP13,KIF2C,UBE2C,ANAPC4
6_Member	GO Biological Processes	GO:0010965	regulation of mitotic sister chromatid separation	-735319	-4356	8/60	891,991,1062,7272,9232,9319,11065,29945	CCNB1,CDC20,CENPE,TTK,PTTG1,TRIP13,UBE2C,ANAPC4
6_Member	GO Biological Processes	GO:0051306	mitotic sister chromatid separation	-718271	-4206	8/63	891,991,1062,7272,9232,9319,11065,29945	CCNB1,CDC20,CENPE,TTK,PTTG1,TRIP13,UBE2C,ANAPC4
6_Member	GO Biological Processes	GO:1905818	regulation of chromosome separation	-707404	-4135	8/65	891,991,1062,7272,9232,9319,11065,29945	CCNB1,CDC20,CENPE,TTK,PTTG1,TRIP13,UBE2C,ANAPC4
6_Member	GO Biological Processes	GO:0051304	chromosome separation	-700709	-4105	9/92	891,991,1062,7153,7272,9232,9319,11065,29945	CCNB1,CDC20,CENPE,TOP2A,TTK,PTTG1,TRIP13,UBE2C,ANAPC4
6_Member	GO Biological Processes	GO:0098813	nuclear chromosome segregation	-699566	-4105	14/271	891,991,1062,4751,7153,7272,9232,9319,10609,11004,11065,29945,55165,84722	CCNB1,CDC20,CENPE,NEK2,TOP2A,TTK,PTTG1,TRIP13,P3H4,KIF2C,UBE2C,ANAPC4,CEP55,PSRC1
6_Member	GO Biological Processes	GO:0051783	regulation of nuclear division	-696216	-4105	12/192	891,991,1062,3832,4751,6790,7272,9232,9319,9735,11065,29945	CCNB1,CDC20,CENPE,KIF11,NEK2,AURKA,TTK,PTTG1,TRIP13,KNTC1,UBE2C,ANAPC4
6_Member	Canonical Pathways	M129	PID PLK1 PATHWAY	-690798	-4081	7/46	891,991,1062,6790,10112,22981,79682	CCNB1,CDC20,CENPE,AURKA,KIF20A,NINL,CENPU
6_Member	GO Biological Processes	GO:0000280	nuclear division	-689749	-4081	17/416	891,991,1062,3832,4751,6790,7153,7272,9232,9319,9735,10609,11004,11065,29945,55165,84722	CCNB1,CDC20,CENPE,KIF11,NEK2,AURKA,TOP2A,TTK,PTTG1,TRIP13,KNTC1,P3H4,KIF2C,UBE2C,ANAPC4,CEP55,PSRC1
6_Member	GO Biological Processes	GO:0033047	regulation of mitotic sister chromatid segregation	-676929	-4006	8/71	891,991,1062,7272,9232,9319,11065,29945	CCNB1,CDC20,CENPE,TTK,PTTG1,TRIP13,UBE2C,ANAPC4
6_Member	GO Biological Processes	GO:0030071	regulation of mitotic metaphase/anaphase transition	-635751	-3711	7/55	891,991,1062,7272,9319,11065,29945	CCNB1,CDC20,CENPE,TTK,TRIP13,UBE2C,ANAPC4
6_Member	GO Biological Processes	GO:0033044	regulation of chromosome organization	-62677	-3646	15/359	891,991,1062,1789,3159,4751,7153,7272,7422,9232,9319,11065,23170,29945,201161	CCNB1,CDC20,CENPE,DNMT3B,HMGA1,NEK2,TOP2A,TTK,VEGFA,PTTG1,TRIP13,UBE2C,TTLL12,ANAPC4,CENPV
6_Member	GO Biological Processes	GO:0048285	organelle fission	-625844	-3646	17/462	891,991,1062,3832,4751,6790,7153,7272,9232,9319,9735,10609,11004,11065,29945,55165,84722	CCNB1,CDC20,CENPE,KIF11,NEK2,AURKA,TOP2A,TTK,PTTG1,TRIP13,KNTC1,P3H4,KIF2C,UBE2C,ANAPC4,CEP55,PSRC1
6_Member	GO Biological Processes	GO:0007091	metaphase/anaphase transition of mitotic cell cycle	-624891	-3646	7/57	891,991,1062,7272,9319,11065,29945	CCNB1,CDC20,CENPE,TTK,TRIP13,UBE2C,ANAPC4
6_Member	GO Biological Processes	GO:1902099	regulation of metaphase/anaphase transition of cell cycle	-624891	-3646	7/57	891,991,1062,7272,9319,11065,29945	CCNB1,CDC20,CENPE,TTK,TRIP13,UBE2C,ANAPC4
6_Member	GO Biological Processes	GO:0033045	regulation of sister chromatid segregation	-623839	-3644	8/83	891,991,1062,7272,9232,9319,11065,29945	CCNB1,CDC20,CENPE,TTK,PTTG1,TRIP13,UBE2C,ANAPC4
6_Member	GO Biological Processes	GO:0044784	metaphase/anaphase transition of cell cycle	-614449	-3596	7/59	891,991,1062,7272,9319,11065,29945	CCNB1,CDC20,CENPE,TTK,TRIP13,UBE2C,ANAPC4
6_Member	GO Biological Processes	GO:0007346	regulation of mitotic cell cycle	-53894	-3015	20/718	440,641,891,991,1062,3832,4751,6604,6790,7153,7272,9232,9319,9735,11065,22981,23170,29945,54962,84722	ASNS,BLM,CCNB1,CDC20,CENPE,KIF11,NEK2,SMARCD3,AURKA,TOP2A,TTK,PTTG1,TRIP13,KNTC1,UBE2C,NINL,TTLL12,ANAPC4,TIPIN,PSRC1
6_Member	GO Biological Processes	GO:0010564	regulation of cell cycle process	-527893	-2919	21/795	641,891,991,1062,2305,3832,4751,6241,6604,6790,7272,9232,9319,9735,10112,11065,22981,29945,54962,84722,201161	BLM,CCNB1,CDC20,CENPE,FOXM1,KIF11,NEK2,RRM2,SMARCD3,AURKA,TTK,PTTG1,TRIP13,KNTC1,KIF20A,UBE2C,NINL,ANAPC4,TIPIN,PSRC1,CENPV
6_Member	GO Biological Processes	GO:0007052	mitotic spindle organization	-524931	-2907	8/112	891,991,1062,3832,4751,6790,7272,84722	CCNB1,CDC20,CENPE,KIF11,NEK2,AURKA,TTK,PSRC1
6_Member	Reactome Gene Sets	R-HSA-174143	APC/C-mediated degradation of cell cycle proteins	-503202	-2742	7/86	891,991,4751,6790,9232,11065,29945	CCNB1,CDC20,NEK2,AURKA,PTTG1,UBE2C,ANAPC4
6_Member	Reactome Gene Sets	R-HSA-453276	Regulation of mitotic cell cycle	-503202	-2742	7/86	891,991,4751,6790,9232,11065,29945	CCNB1,CDC20,NEK2,AURKA,PTTG1,UBE2C,ANAPC4
6_Member	GO Biological Processes	GO:0007093	mitotic cell cycle checkpoint	-487843	-2616	9/165	641,891,991,6790,7153,7272,9319,9735,54962	BLM,CCNB1,CDC20,AURKA,TOP2A,TTK,TRIP13,KNTC1,TIPIN
6_Member	GO Biological Processes	GO:0000075	cell cycle checkpoint	-470222	-2466	10/218	641,891,991,3014,6790,7153,7272,9319,9735,54962	BLM,CCNB1,CDC20,H2AX,AURKA,TOP2A,TTK,TRIP13,KNTC1,TIPIN
6_Member	GO Biological Processes	GO:2000816	negative regulation of mitotic sister chromatid separation	-469898	-2466	5/39	891,991,7272,9232,9319	CCNB1,CDC20,TTK,PTTG1,TRIP13
6_Member	GO Biological Processes	GO:1905819	negative regulation of chromosome separation	-464401	-2422	5/40	891,991,7272,9232,9319	CCNB1,CDC20,TTK,PTTG1,TRIP13
6_Member	GO Biological Processes	GO:1902850	microtubule cytoskeleton organization involved in mitosis	-456253	-2380	8/139	891,991,1062,3832,4751,6790,7272,84722	CCNB1,CDC20,CENPE,KIF11,NEK2,AURKA,TTK,PSRC1
6_Member	GO Biological Processes	GO:0033048	negative regulation of mitotic sister chromatid segregation	-453852	-2362	5/42	891,991,7272,9232,9319	CCNB1,CDC20,TTK,PTTG1,TRIP13
6_Member	GO Biological Processes	GO:0033046	negative regulation of sister chromatid segregation	-443848	-2272	5/44	891,991,7272,9232,9319	CCNB1,CDC20,TTK,PTTG1,TRIP13
6_Member	GO Biological Processes	GO:0044770	cell cycle phase transition	-439581	-2247	17/640	641,891,991,1062,2305,4751,6241,6604,6790,7272,9319,9735,11065,22981,29945,51053,54962	BLM,CCNB1,CDC20,CENPE,FOXM1,NEK2,RRM2,SMARCD3,AURKA,TTK,TRIP13,KNTC1,UBE2C,NINL,ANAPC4,GMNN,TIPIN
6_Member	GO Biological Processes	GO:0051985	negative regulation of chromosome segregation	-439035	-2247	5/45	891,991,7272,9232,9319	CCNB1,CDC20,TTK,PTTG1,TRIP13
6_Member	Reactome Gene Sets	R-HSA-174048	APC/C:Cdc20 mediated degradation of Cyclin B	-438913	-2247	4/23	891,991,11065,29945	CCNB1,CDC20,UBE2C,ANAPC4
6_Member	GO Biological Processes	GO:2001251	negative regulation of chromosome organization	-43885	-2247	8/147	891,991,1789,3159,7153,7272,9232,9319	CCNB1,CDC20,DNMT3B,HMGA1,TOP2A,TTK,PTTG1,TRIP13
6_Member	Reactome Gene Sets	R-HSA-176409	APC/C:Cdc20 mediated degradation of mitotic proteins	-434352	-2215	6/75	891,991,4751,9232,11065,29945	CCNB1,CDC20,NEK2,PTTG1,UBE2C,ANAPC4
6_Member	GO Biological Processes	GO:0007051	spindle organization	-434094	-2215	9/193	891,991,1062,3832,4751,6790,7272,84722,387103	CCNB1,CDC20,CENPE,KIF11,NEK2,AURKA,TTK,PSRC1,CENPW
6_Member	Reactome Gene Sets	R-HSA-176814	Activation of APC/C and APC/C:Cdc20 mediated degradation of mitotic proteins	-431088	-2190	6/76	891,991,4751,9232,11065,29945	CCNB1,CDC20,NEK2,PTTG1,UBE2C,ANAPC4
6_Member	Reactome Gene Sets	R-HSA-179409	APC-Cdc20 mediated degradation of Nek2A	-424006	-2144	4/25	991,4751,11065,29945	CDC20,NEK2,UBE2C,ANAPC4
6_Member	GO Biological Processes	GO:0044772	mitotic cell cycle phase transition	-422958	-2138	16/595	641,891,991,1062,2305,4751,6241,6604,6790,7272,9319,9735,11065,22981,29945,51053	BLM,CCNB1,CDC20,CENPE,FOXM1,NEK2,RRM2,SMARCD3,AURKA,TTK,TRIP13,KNTC1,UBE2C,NINL,ANAPC4,GMNN
6_Member	GO Biological Processes	GO:0031145	anaphase-promoting complex-dependent catabolic process	-415471	-2074	6/81	891,991,6790,9232,11065,29945	CCNB1,CDC20,AURKA,PTTG1,UBE2C,ANAPC4
6_Member	GO Biological Processes	GO:0045839	negative regulation of mitotic nuclear division	-408364	-2025	5/52	891,991,7272,9232,9319	CCNB1,CDC20,TTK,PTTG1,TRIP13
6_Member	GO Biological Processes	GO:0045786	negative regulation of cell cycle	-388645	-1894	16/637	641,891,991,1718,2305,3014,4751,6241,6790,7153,7272,9232,9319,9735,51053,54962	BLM,CCNB1,CDC20,DHCR24,FOXM1,H2AX,NEK2,RRM2,AURKA,TOP2A,TTK,PTTG1,TRIP13,KNTC1,GMNN,TIPIN
6_Member	GO Biological Processes	GO:0007143	female meiotic nuclear division	-38618	-1877	4/31	6790,7153,7272,9319	AURKA,TOP2A,TTK,TRIP13
6_Member	GO Biological Processes	GO:1901990	regulation of mitotic cell cycle phase transition	-384474	-1865	13/449	641,891,991,1062,4751,6604,6790,7272,9319,9735,11065,22981,29945	BLM,CCNB1,CDC20,CENPE,NEK2,SMARCD3,AURKA,TTK,TRIP13,KNTC1,UBE2C,NINL,ANAPC4
6_Member	GO Biological Processes	GO:0051784	negative regulation of nuclear division	-378521	-1830	5/60	891,991,7272,9232,9319	CCNB1,CDC20,TTK,PTTG1,TRIP13
6_Member	GO Biological Processes	GO:0007094	mitotic spindle assembly checkpoint	-370206	-1788	4/34	891,991,7272,9319	CCNB1,CDC20,TTK,TRIP13
6_Member	GO Biological Processes	GO:0031577	spindle checkpoint	-370206	-1788	4/34	891,991,7272,9319	CCNB1,CDC20,TTK,TRIP13
6_Member	GO Biological Processes	GO:0071173	spindle assembly checkpoint	-370206	-1788	4/34	891,991,7272,9319	CCNB1,CDC20,TTK,TRIP13
6_Member	GO Biological Processes	GO:0071174	mitotic spindle checkpoint	-370206	-1788	4/34	891,991,7272,9319	CCNB1,CDC20,TTK,TRIP13
6_Member	GO Biological Processes	GO:0045841	negative regulation of mitotic metaphase/anaphase transition	-360401	-1729	4/36	891,991,7272,9319	CCNB1,CDC20,TTK,TRIP13
6_Member	GO Biological Processes	GO:1902100	negative regulation of metaphase/anaphase transition of cell cycle	-355723	-1702	4/37	891,991,7272,9319	CCNB1,CDC20,TTK,TRIP13
6_Member	GO Biological Processes	GO:1901987	regulation of cell cycle phase transition	-350306	-1663	13/487	641,891,991,1062,4751,6604,6790,7272,9319,9735,11065,22981,29945	BLM,CCNB1,CDC20,CENPE,NEK2,SMARCD3,AURKA,TTK,TRIP13,KNTC1,UBE2C,NINL,ANAPC4
6_Member	GO Biological Processes	GO:0051321	meiotic cell cycle	-347931	-1650	9/251	991,3014,4751,6790,7153,7272,9232,9319,10609	CDC20,H2AX,NEK2,AURKA,TOP2A,TTK,PTTG1,TRIP13,P3H4
6_Member	Reactome Gene Sets	R-HSA-174178	APC/C:Cdh1 mediated degradation of Cdc20 and other APC/C:Cdh1 targeted proteins in late mitosis/earl	-341272	-1606	5/72	991,6790,9232,11065,29945	CDC20,AURKA,PTTG1,UBE2C,ANAPC4
6_Member	Reactome Gene Sets	R-HSA-176407	Conversion from APC/C:Cdc20 to APC/C:Cdh1 in late anaphase	-326513	-1508	3/19	991,11065,29945	CDC20,UBE2C,ANAPC4
6_Member	Reactome Gene Sets	R-HSA-176412	Phosphorylation of the APC/C	-326513	-1508	3/19	891,11065,29945	CCNB1,UBE2C,ANAPC4
6_Member	Reactome Gene Sets	R-HSA-141405	Inhibition of the proteolytic activity of APC/C required for the onset of anaphase by mitotic spindl	-319729	-1453	3/20	991,11065,29945	CDC20,UBE2C,ANAPC4
6_Member	Reactome Gene Sets	R-HSA-141430	Inactivation of APC/C via direct inhibition of the APC/C complex	-319729	-1453	3/20	991,11065,29945	CDC20,UBE2C,ANAPC4
6_Member	GO Biological Processes	GO:0045930	negative regulation of mitotic cell cycle	-312966	-1417	10/340	641,891,991,6790,7153,7272,9232,9319,9735,54962	BLM,CCNB1,CDC20,AURKA,TOP2A,TTK,PTTG1,TRIP13,KNTC1,TIPIN
6_Member	GO Biological Processes	GO:0140013	meiotic nuclear division	-306524	-1364	7/177	991,6790,7153,7272,9232,9319,10609	CDC20,AURKA,TOP2A,TTK,PTTG1,TRIP13,P3H4
6_Member	GO Biological Processes	GO:0045132	meiotic chromosome segregation	-294803	-1277	5/91	7153,7272,9232,9319,10609	TOP2A,TTK,PTTG1,TRIP13,P3H4
6_Member	GO Biological Processes	GO:0007292	female gamete generation	-290681	-1247	6/138	891,4192,6790,7153,7272,9319	CCNB1,MDK,AURKA,TOP2A,TTK,TRIP13
6_Member	GO Biological Processes	GO:0001556	oocyte maturation	-285565	-1212	3/26	891,6790,9319	CCNB1,AURKA,TRIP13
6_Member	GO Biological Processes	GO:1903046	meiotic cell cycle process	-284746	-1206	7/193	991,6790,7153,7272,9232,9319,10609	CDC20,AURKA,TOP2A,TTK,PTTG1,TRIP13,P3H4
6_Member	GO Biological Processes	GO:0000226	microtubule cytoskeleton organization	-277266	-1174	13/585	891,991,1062,3832,4751,6790,7272,10112,11004,22981,84617,84722,387103	CCNB1,CDC20,CENPE,KIF11,NEK2,AURKA,TTK,KIF20A,KIF2C,NINL,TUBB6,PSRC1,CENPW
6_Member	GO Biological Processes	GO:2000241	regulation of reproductive process	-272231	-1137	6/150	991,5047,6790,7272,9319,100506013	CDC20,PAEP,AURKA,TTK,TRIP13,APELA
6_Member	GO Biological Processes	GO:0070979	protein K11-linked ubiquitination	-271606	-1137	3/29	11065,29089,29945	UBE2C,UBE2T,ANAPC4
6_Member	GO Biological Processes	GO:0044774	mitotic DNA integrity checkpoint	-261913	-1070	5/108	641,891,6790,7153,54962	BLM,CCNB1,AURKA,TOP2A,TIPIN
6_Member	GO Biological Processes	GO:0040020	regulation of meiotic nuclear division	-259154	-1052	3/32	991,7272,9319	CDC20,TTK,TRIP13
6_Member	Reactome Gene Sets	R-HSA-174154	APC/C:Cdc20 mediated degradation of Securin	-257939	-1046	4/67	991,9232,11065,29945	CDC20,PTTG1,UBE2C,ANAPC4
6_Member	GO Biological Processes	GO:0031570	DNA integrity checkpoint	-256839	-1039	6/161	641,891,3014,6790,7153,54962	BLM,CCNB1,H2AX,AURKA,TOP2A,TIPIN
6_Member	GO Biological Processes	GO:0010639	negative regulation of organelle organization	-252958	-1010	10/410	891,991,1789,3159,4751,7153,7272,9232,9319,55607	CCNB1,CDC20,DNMT3B,HMGA1,NEK2,TOP2A,TTK,PTTG1,TRIP13,PPP1R9A
6_Member	GO Biological Processes	GO:0022412	cellular process involved in reproduction in multicellular organism	-248343	-982	9/349	891,3148,4192,5047,6790,7153,7272,9319,55342	CCNB1,HMGB2,MDK,PAEP,AURKA,TOP2A,TTK,TRIP13,STRBP
6_Member	GO Biological Processes	GO:0007127	meiosis I	-246894	-972	5/117	6790,7153,9232,9319,10609	AURKA,TOP2A,PTTG1,TRIP13,P3H4
6_Member	GO Biological Processes	GO:0045931	positive regulation of mitotic cell cycle	-245185	-959	6/170	440,891,6604,6790,11065,29945	ASNS,CCNB1,SMARCD3,AURKA,UBE2C,ANAPC4
6_Member	Reactome Gene Sets	R-HSA-179419	APC:Cdc20 mediated degradation of cell cycle proteins prior to satisfation of the cell cycle checkpo	-244437	-956	4/73	991,4751,11065,29945	CDC20,NEK2,UBE2C,ANAPC4
6_Member	GO Biological Processes	GO:0010948	negative regulation of cell cycle process	-241905	-939	9/357	641,891,991,4751,6241,6790,7272,9232,9319	BLM,CCNB1,CDC20,NEK2,RRM2,AURKA,TTK,PTTG1,TRIP13
6_Member	GO Biological Processes	GO:0061982	meiosis I cell cycle process	-239138	-917	5/122	6790,7153,9232,9319,10609	AURKA,TOP2A,PTTG1,TRIP13,P3H4
6_Member	KEGG Pathway	hsa04110	Cell cycle	-236143	-899	5/124	891,991,7272,9232,29945	CCNB1,CDC20,TTK,PTTG1,ANAPC4
6_Member	KEGG Pathway	hsa04114	Oocyte meiosis	-236143	-899	5/124	891,991,6790,9232,29945	CCNB1,CDC20,AURKA,PTTG1,ANAPC4
6_Member	Reactome Gene Sets	R-HSA-176408	Regulation of APC/C activators between G1/S and early anaphase	-23022	-859	4/80	891,991,11065,29945	CCNB1,CDC20,UBE2C,ANAPC4
6_Member	GO Biological Processes	GO:0048477	oogenesis	-217386	-779	4/87	891,4192,6790,9319	CCNB1,MDK,AURKA,TRIP13
6_Member	GO Biological Processes	GO:0007281	germ cell development	-214491	-763	7/259	891,3148,4192,5047,6790,9319,55342	CCNB1,HMGB2,MDK,PAEP,AURKA,TRIP13,STRBP
6_Member	GO Biological Processes	GO:0048599	oocyte development	-214383	-763	3/46	891,6790,9319	CCNB1,AURKA,TRIP13
6_Member	GO Biological Processes	GO:0007017	microtubule-based process	-210223	-738	14/784	891,991,1062,3832,4751,6790,7272,10112,11004,22981,57560,84617,84722,387103	CCNB1,CDC20,CENPE,KIF11,NEK2,AURKA,TTK,KIF20A,KIF2C,NINL,IFT80,TUBB6,PSRC1,CENPW
6_Member	GO Biological Processes	GO:0051445	regulation of meiotic cell cycle	-204368	-698	3/50	991,7272,9319	CDC20,TTK,TRIP13
6_Member	GO Biological Processes	GO:1901992	positive regulation of mitotic cell cycle phase transition	-202573	-687	4/96	891,6604,11065,29945	CCNB1,SMARCD3,UBE2C,ANAPC4
6_Member	GO Biological Processes	GO:0009994	oocyte differentiation	-202006	-684	3/51	891,6790,9319	CCNB1,AURKA,TRIP13
6_Member	GO Biological Processes	GO:0000077	DNA damage checkpoint	-20189	-684	5/150	641,891,3014,6790,54962	BLM,CCNB1,H2AX,AURKA,TIPIN
7_Summary	GO Biological Processes	GO:0043062	extracellular structure organization	-799499	-4153	32/429	185,633,857,858,947,948,949,1071,1287,1289,1292,1293,1404,1462,1805,2022,2113,2824,3384,3569,3675,4023,4320,5045,5320,6382,7077,8038,9619,10609,23768,58494,87,827,5118,55214,81578	AGTR1,BGN,CAV1,CAV2,CD34,CD36,SCARB1,CETP,COL4A5,COL5A1,COL6A2,COL6A3,HAPLN1,VCAN,DPT,ENG,ETS1,GPM6B,ICAM2,IL6,ITGA3,LPL,MMP11,FURIN,PLA2G2A,SDC1,TIMP2,ADAM12,ABCG1,P3H4,FLRT2,JAM2,ACTN1,CAPN6,PCOLCE,P3H2,COL21A1
7_Member	GO Biological Processes	GO:0043062	extracellular structure organization	-799499	-4153	32/429	185,633,857,858,947,948,949,1071,1287,1289,1292,1293,1404,1462,1805,2022,2113,2824,3384,3569,3675,4023,4320,5045,5320,6382,7077,8038,9619,10609,23768,58494	AGTR1,BGN,CAV1,CAV2,CD34,CD36,SCARB1,CETP,COL4A5,COL5A1,COL6A2,COL6A3,HAPLN1,VCAN,DPT,ENG,ETS1,GPM6B,ICAM2,IL6,ITGA3,LPL,MMP11,FURIN,PLA2G2A,SDC1,TIMP2,ADAM12,ABCG1,P3H4,FLRT2,JAM2
7_Member	GO Biological Processes	GO:0030198	extracellular matrix organization	-455935	-2072	23/373	633,857,858,1287,1289,1292,1293,1404,1462,1805,2022,2113,2824,3384,3569,3675,4320,5045,7077,8038,10609,23768,58494	BGN,CAV1,CAV2,COL4A5,COL5A1,COL6A2,COL6A3,HAPLN1,VCAN,DPT,ENG,ETS1,GPM6B,ICAM2,IL6,ITGA3,MMP11,FURIN,TIMP2,ADAM12,P3H4,FLRT2,JAM2
7_Member	Reactome Gene Sets	R-HSA-1474244	Extracellular matrix organization	-449305	-2043	20/301	87,633,827,1287,1289,1292,1293,1404,1462,3384,3675,4320,5045,5118,6382,7077,8038,55214,58494,81578	ACTN1,BGN,CAPN6,COL4A5,COL5A1,COL6A2,COL6A3,HAPLN1,VCAN,ICAM2,ITGA3,MMP11,FURIN,PCOLCE,SDC1,TIMP2,ADAM12,P3H2,JAM2,COL21A1
8_Summary	Canonical Pathways	M66	PID MYC ACTIV PATHWAY	-759083	-4532	9/79	891,2023,3159,3939,4830,4953,57678,83879,91942,54209	CCNB1,ENO1,HMGA1,LDHA,NME1,ODC1,GPAM,CDCA7,NDUFAF2,TREM2
8_Member	Canonical Pathways	M66	PID MYC ACTIV PATHWAY	-759083	-4532	9/79	891,2023,3159,3939,4830,4953,57678,83879,91942	CCNB1,ENO1,HMGA1,LDHA,NME1,ODC1,GPAM,CDCA7,NDUFAF2
8_Member	GO Biological Processes	GO:1903580	positive regulation of ATP metabolic process	-209258	-732	3/48	891,2023,54209	CCNB1,ENO1,TREM2
9_Summary	GO Biological Processes	GO:0043408	regulation of MAPK cascade	-749385	-3777	44/754	134,154,857,858,948,1116,1236,1326,1846,2213,2305,2633,2688,3397,3569,4616,5037,5320,5590,5728,5972,6091,6283,6788,7077,7098,7422,8412,8491,9365,10114,10886,10912,11211,54209,55765,55816,57447,57608,81848,285613,407013,100133941,100506013,891,991,1062,2013,2258,4345,4751,11065,22924,23531,55607,56892,84722,140609,196883,641,9459,148170	ADORA1,ADRB2,CAV1,CAV2,CD36,CHI3L1,CCR7,MAP3K8,DUSP4,FCGR2B,FOXM1,GBP1,GH1,ID1,IL6,GADD45B,PEBP1,PLA2G2A,PRKCZ,PTEN,REN,ROBO1,S100A12,STK3,TIMP2,TLR3,VEGFA,BCAR3,MAP4K3,KL,HIPK3,NPFFR2,GADD45G,FZD10,TREM2,INAVA,DOK5,NDRG2,JCAD,SPRY4,RELL2,MIR24-2,CD24,APELA,CCNB1,CDC20,CENPE,EMP2,FGF13,CD200,NEK2,UBE2C,MAPRE3,MMD,PPP1R9A,TCIM,PSRC1,NEK7,ADCY4,BLM,ARHGEF6,CDC42EP5
9_Member	GO Biological Processes	GO:0043408	regulation of MAPK cascade	-749385	-3777	44/754	134,154,857,858,948,1116,1236,1326,1846,2213,2305,2633,2688,3397,3569,4616,5037,5320,5590,5728,5972,6091,6283,6788,7077,7098,7422,8412,8491,9365,10114,10886,10912,11211,54209,55765,55816,57447,57608,81848,285613,407013,100133941,100506013	ADORA1,ADRB2,CAV1,CAV2,CD36,CHI3L1,CCR7,MAP3K8,DUSP4,FCGR2B,FOXM1,GBP1,GH1,ID1,IL6,GADD45B,PEBP1,PLA2G2A,PRKCZ,PTEN,REN,ROBO1,S100A12,STK3,TIMP2,TLR3,VEGFA,BCAR3,MAP4K3,KL,HIPK3,NPFFR2,GADD45G,FZD10,TREM2,INAVA,DOK5,NDRG2,JCAD,SPRY4,RELL2,MIR24-2,CD24,APELA
9_Member	GO Biological Processes	GO:0043410	positive regulation of MAPK cascade	-598554	-2905	33/552	134,154,858,948,1116,1236,1326,2213,2688,3569,4616,5320,5590,5728,6091,6283,6788,7077,7098,7422,8412,8491,9365,10912,11211,54209,55765,55816,57608,285613,407013,100133941,100506013	ADORA1,ADRB2,CAV2,CD36,CHI3L1,CCR7,MAP3K8,FCGR2B,GH1,IL6,GADD45B,PLA2G2A,PRKCZ,PTEN,ROBO1,S100A12,STK3,TIMP2,TLR3,VEGFA,BCAR3,MAP4K3,KL,GADD45G,FZD10,TREM2,INAVA,DOK5,JCAD,RELL2,MIR24-2,CD24,APELA
9_Member	GO Biological Processes	GO:0051347	positive regulation of transferase activity	-434144	-1947	34/692	134,154,891,991,1062,1116,1236,1326,2013,2258,2688,4345,4616,4751,5590,5728,6091,6283,6788,7098,7422,8491,10912,11065,11211,22924,23531,55607,55765,56892,84722,140609,196883,100133941	ADORA1,ADRB2,CCNB1,CDC20,CENPE,CHI3L1,CCR7,MAP3K8,EMP2,FGF13,GH1,CD200,GADD45B,NEK2,PRKCZ,PTEN,ROBO1,S100A12,STK3,TLR3,VEGFA,MAP4K3,GADD45G,UBE2C,FZD10,MAPRE3,MMD,PPP1R9A,INAVA,TCIM,PSRC1,NEK7,ADCY4,CD24
9_Member	GO Biological Processes	GO:0071900	regulation of protein serine/threonine kinase activity	-346952	-1438	26/528	134,154,641,857,891,1326,1846,2688,4616,5728,6091,6283,6788,7422,8491,10114,10886,10912,11211,22924,55765,56892,81848,84722,407013,100133941	ADORA1,ADRB2,BLM,CAV1,CCNB1,MAP3K8,DUSP4,GH1,GADD45B,PTEN,ROBO1,S100A12,STK3,VEGFA,MAP4K3,HIPK3,NPFFR2,GADD45G,FZD10,MAPRE3,INAVA,TCIM,SPRY4,PSRC1,MIR24-2,CD24
9_Member	GO Biological Processes	GO:0051403	stress-activated MAPK cascade	-288496	-1036	16/287	1236,1326,2213,2305,4616,6788,7098,7422,8491,9459,10114,10912,11211,55765,148170,285613	CCR7,MAP3K8,FCGR2B,FOXM1,GADD45B,STK3,TLR3,VEGFA,MAP4K3,ARHGEF6,HIPK3,GADD45G,FZD10,INAVA,CDC42EP5,RELL2
9_Member	GO Biological Processes	GO:0031098	stress-activated protein kinase signaling cascade	-24529	-734	16/317	1236,1326,2213,2305,4616,6788,7098,7422,8491,9459,10114,10912,11211,55765,148170,285613	CCR7,MAP3K8,FCGR2B,FOXM1,GADD45B,STK3,TLR3,VEGFA,MAP4K3,ARHGEF6,HIPK3,GADD45G,FZD10,INAVA,CDC42EP5,RELL2
9_Member	GO Biological Processes	GO:0007254	JNK cascade	-238489	-914	5/213	2213,4616,9459,10114,11211	FCGR2B,GADD45B,ARHGEF6,HIPK3,FZD10
10_Summary	GO Biological Processes	GO:0006694	steroid biosynthetic process	-716846	-3548	20/202	31,39,133,654,949,1392,1588,1718,2194,2230,2539,3283,3291,3292,3294,6307,9619,27122,57678,79071,440,1462,2023,2170,2821,3418,3939,5214,5264,26227,51390,92126,151176,201562,185,412,1071,6777,6604,23228,55331,117283,9061,217,5728,9562,126321,891,4953,54209	ACACA,ACAT2,ADM,BMP6,SCARB1,CRH,CYP19A1,DHCR24,FASN,FDX1,G6PD,HSD3B1,HSD11B2,HSD17B1,HSD17B2,MSMO1,ABCG1,DKK3,GPAM,ELOVL6,ASNS,VCAN,ENO1,FABP3,GPI,IDH2,LDHA,PFKP,PHYH,PHGDH,AIG1,DSEL,ERFE,HACD2,AGTR1,STS,CETP,STAT5B,SMARCD3,PLCL2,ACER3,IP6K3,PAPSS1,ALDH2,PTEN,MINPP1,MFSD12,CCNB1,ODC1,TREM2
10_Member	GO Biological Processes	GO:0006694	steroid biosynthetic process	-716846	-3548	20/202	31,39,133,654,949,1392,1588,1718,2194,2230,2539,3283,3291,3292,3294,6307,9619,27122,57678,79071	ACACA,ACAT2,ADM,BMP6,SCARB1,CRH,CYP19A1,DHCR24,FASN,FDX1,G6PD,HSD3B1,HSD11B2,HSD17B1,HSD17B2,MSMO1,ABCG1,DKK3,GPAM,ELOVL6
10_Member	GO Biological Processes	GO:0006695	cholesterol biosynthetic process	-653666	-3830	8/76	31,39,1718,2194,2539,6307,57678,79071	ACACA,ACAT2,DHCR24,FASN,G6PD,MSMO1,GPAM,ELOVL6
10_Member	GO Biological Processes	GO:1902653	secondary alcohol biosynthetic process	-640519	-3745	8/79	31,39,1718,2194,2539,6307,57678,79071	ACACA,ACAT2,DHCR24,FASN,G6PD,MSMO1,GPAM,ELOVL6
10_Member	GO Biological Processes	GO:0016126	sterol biosynthetic process	-61981	-3621	8/84	31,39,1718,2194,2539,6307,57678,79071	ACACA,ACAT2,DHCR24,FASN,G6PD,MSMO1,GPAM,ELOVL6
10_Member	GO Biological Processes	GO:0032787	monocarboxylic acid metabolic process	-603428	-3500	20/651	31,39,440,1462,2023,2170,2194,2821,3418,3939,5214,5264,6307,26227,51390,57678,79071,92126,151176,201562	ACACA,ACAT2,ASNS,VCAN,ENO1,FABP3,FASN,GPI,IDH2,LDHA,PFKP,PHYH,MSMO1,PHGDH,AIG1,GPAM,ELOVL6,DSEL,ERFE,HACD2
10_Member	GO Biological Processes	GO:0008202	steroid metabolic process	-590438	-2864	24/332	31,39,133,185,412,654,949,1071,1392,1588,1718,2194,2230,2539,3283,3291,3292,3294,6307,6777,9619,27122,57678,79071	ACACA,ACAT2,ADM,AGTR1,STS,BMP6,SCARB1,CETP,CRH,CYP19A1,DHCR24,FASN,FDX1,G6PD,HSD3B1,HSD11B2,HSD17B1,HSD17B2,MSMO1,STAT5B,ABCG1,DKK3,GPAM,ELOVL6
10_Member	Reactome Gene Sets	R-HSA-8957322	Metabolism of steroids	-487348	-2217	14/151	31,39,1588,1718,2194,2230,3283,3291,3292,3294,6307,6604,57678,79071	ACACA,ACAT2,CYP19A1,DHCR24,FASN,FDX1,HSD3B1,HSD11B2,HSD17B1,HSD17B2,MSMO1,SMARCD3,GPAM,ELOVL6
10_Member	Reactome Gene Sets	R-HSA-2426168	Activation of gene expression by SREBF (SREBP)	-453852	-2362	5/42	31,2194,6604,57678,79071	ACACA,FASN,SMARCD3,GPAM,ELOVL6
10_Member	KEGG Pathway	hsa01212	Fatty acid metabolism	-42528	-2151	5/48	31,39,2194,79071,201562	ACACA,ACAT2,FASN,ELOVL6,HACD2
10_Member	GO Biological Processes	GO:0008203	cholesterol metabolic process	-424513	-2146	8/154	31,39,1718,2194,2539,6307,57678,79071	ACACA,ACAT2,DHCR24,FASN,G6PD,MSMO1,GPAM,ELOVL6
10_Member	GO Biological Processes	GO:1902652	secondary alcohol metabolic process	-412825	-2054	8/160	31,39,1718,2194,2539,6307,57678,79071	ACACA,ACAT2,DHCR24,FASN,G6PD,MSMO1,GPAM,ELOVL6
10_Member	GO Biological Processes	GO:0046165	alcohol biosynthetic process	-40811	-1787	14/178	31,39,654,1718,2194,2539,6307,9619,23228,27122,55331,57678,79071,117283	ACACA,ACAT2,BMP6,DHCR24,FASN,G6PD,MSMO1,ABCG1,PLCL2,DKK3,ACER3,GPAM,ELOVL6,IP6K3
10_Member	Reactome Gene Sets	R-HSA-1655829	Regulation of cholesterol biosynthesis by SREBP (SREBF)	-396605	-1941	5/55	31,2194,6604,57678,79071	ACACA,FASN,SMARCD3,GPAM,ELOVL6
10_Member	GO Biological Processes	GO:0016125	sterol metabolic process	-396239	-1941	8/169	31,39,1718,2194,2539,6307,57678,79071	ACACA,ACAT2,DHCR24,FASN,G6PD,MSMO1,GPAM,ELOVL6
10_Member	GO Biological Processes	GO:0046949	fatty-acyl-CoA biosynthetic process	-380671	-1844	4/32	31,2194,79071,201562	ACACA,FASN,ELOVL6,HACD2
10_Member	GO Biological Processes	GO:0033866	nucleoside bisphosphate biosynthetic process	-35587	-1702	5/67	31,2194,9061,79071,201562	ACACA,FASN,PAPSS1,ELOVL6,HACD2
10_Member	GO Biological Processes	GO:0034030	ribonucleoside bisphosphate biosynthetic process	-35587	-1702	5/67	31,2194,9061,79071,201562	ACACA,FASN,PAPSS1,ELOVL6,HACD2
10_Member	GO Biological Processes	GO:0034033	purine nucleoside bisphosphate biosynthetic process	-35587	-1702	5/67	31,2194,9061,79071,201562	ACACA,FASN,PAPSS1,ELOVL6,HACD2
10_Member	Reactome Gene Sets	R-HSA-75105	Fatty acyl-CoA biosynthesis	-355723	-1702	4/37	31,2194,79071,201562	ACACA,FASN,ELOVL6,HACD2
10_Member	GO Biological Processes	GO:0035337	fatty-acyl-CoA metabolic process	-338321	-1588	4/41	31,2194,79071,201562	ACACA,FASN,ELOVL6,HACD2
10_Member	GO Biological Processes	GO:0006631	fatty acid metabolic process	-330451	-1526	11/383	31,39,2170,2194,5264,6307,51390,57678,79071,151176,201562	ACACA,ACAT2,FABP3,FASN,PHYH,MSMO1,AIG1,GPAM,ELOVL6,ERFE,HACD2
10_Member	GO Biological Processes	GO:0006066	alcohol metabolic process	-323466	-1275	20/374	31,39,217,654,949,1071,1718,2194,2230,2539,5728,6307,9562,9619,23228,27122,55331,57678,79071,117283	ACACA,ACAT2,ALDH2,BMP6,SCARB1,CETP,DHCR24,FASN,FDX1,G6PD,PTEN,MSMO1,MINPP1,ABCG1,PLCL2,DKK3,ACER3,GPAM,ELOVL6,IP6K3
10_Member	GO Biological Processes	GO:1901617	organic hydroxy compound biosynthetic process	-319302	-1450	9/275	31,39,1718,2194,2539,6307,57678,79071,126321	ACACA,ACAT2,DHCR24,FASN,G6PD,MSMO1,GPAM,ELOVL6,MFSD12
10_Member	GO Biological Processes	GO:0045540	regulation of cholesterol biosynthetic process	-301991	-1328	4/51	31,2194,57678,79071	ACACA,FASN,GPAM,ELOVL6
10_Member	GO Biological Processes	GO:0106118	regulation of sterol biosynthetic process	-301991	-1328	4/51	31,2194,57678,79071	ACACA,FASN,GPAM,ELOVL6
10_Member	GO Biological Processes	GO:0035384	thioester biosynthetic process	-295686	-1282	4/53	31,2194,79071,201562	ACACA,FASN,ELOVL6,HACD2
10_Member	GO Biological Processes	GO:0071616	acyl-CoA biosynthetic process	-295686	-1282	4/53	31,2194,79071,201562	ACACA,FASN,ELOVL6,HACD2
10_Member	GO Biological Processes	GO:0033865	nucleoside bisphosphate metabolic process	-28907	-1240	6/139	31,2194,9061,57678,79071,201562	ACACA,FASN,PAPSS1,GPAM,ELOVL6,HACD2
10_Member	GO Biological Processes	GO:0033875	ribonucleoside bisphosphate metabolic process	-28907	-1240	6/139	31,2194,9061,57678,79071,201562	ACACA,FASN,PAPSS1,GPAM,ELOVL6,HACD2
10_Member	GO Biological Processes	GO:0034032	purine nucleoside bisphosphate metabolic process	-28907	-1240	6/139	31,2194,9061,57678,79071,201562	ACACA,FASN,PAPSS1,GPAM,ELOVL6,HACD2
10_Member	GO Biological Processes	GO:0050810	regulation of steroid biosynthetic process	-269594	-910	8/97	31,133,654,2194,9619,27122,57678,79071	ACACA,ADM,BMP6,FASN,ABCG1,DKK3,GPAM,ELOVL6
10_Member	GO Biological Processes	GO:0006637	acyl-CoA metabolic process	-267254	-1105	5/105	31,2194,57678,79071,201562	ACACA,FASN,GPAM,ELOVL6,HACD2
10_Member	GO Biological Processes	GO:0035383	thioester metabolic process	-267254	-1105	5/105	31,2194,57678,79071,201562	ACACA,FASN,GPAM,ELOVL6,HACD2
10_Member	GO Biological Processes	GO:0090181	regulation of cholesterol metabolic process	-265221	-1092	4/64	31,2194,57678,79071	ACACA,FASN,GPAM,ELOVL6
10_Member	GO Biological Processes	GO:1902930	regulation of alcohol biosynthetic process	-247611	-747	7/83	31,654,2194,9619,27122,57678,79071	ACACA,BMP6,FASN,ABCG1,DKK3,GPAM,ELOVL6
10_Member	GO Biological Processes	GO:1901615	organic hydroxy compound metabolic process	-226031	-612	23/548	31,39,217,654,949,1071,1588,1718,2194,2230,2539,3939,5728,6307,9562,9619,23228,27122,55331,57678,79071,117283,126321	ACACA,ACAT2,ALDH2,BMP6,SCARB1,CETP,CYP19A1,DHCR24,FASN,FDX1,G6PD,LDHA,PTEN,MSMO1,MINPP1,ABCG1,PLCL2,DKK3,ACER3,GPAM,ELOVL6,IP6K3,MFSD12
10_Member	GO Biological Processes	GO:0062012	regulation of small molecule metabolic process	-212674	-753	10/469	31,891,2023,2170,2194,4953,54209,57678,79071,151176	ACACA,CCNB1,ENO1,FABP3,FASN,ODC1,TREM2,GPAM,ELOVL6,ERFE
11_Summary	GO Biological Processes	GO:0060396	growth hormone receptor signaling pathway	-698005	-4105	6/24	1442,1443,1444,2688,2689,6777,1154,2273,6655,9180,133,885,3291,5287,5728,6513,7378,7706,22856,54407,80315,185,445,857,858,1536,2170,2888,4023,5590,7832,8412,9365,10014,151176,196883,134,654,948,3569,3595,7272,7294,7422,8445,10114,54209,100133941,154,1287,3730,5921,6091,8862,10551,23294,23768,51232,55816,57608,64651,79628,79801,81848,31,440,1392,1601,1789,2104,5972,7035,10886,57678,153222,728358,5…	CSH1,CSH2,CSHL1,GH1,GH2,STAT5B,CISH,FHL1,SOS2,OSMR,ADM,CCK,HSD11B2,PIK3C2B,PTEN,SLC2A1,UPP1,TRIM25,CHSY1,SLC38A2,CPEB4,AGTR1,ASS1,CAV1,CAV2,CYBB,FABP3,GRB14,LPL,PRKCZ,BTG2,BCAR3,KL,HDAC5,ERFE,ADCY4,ADORA1,BMP6,CD36,IL6,IL12RB2,TTK,TXK,VEGFA,DYRK2,HIPK3,TREM2,CD24,ADRB2,COL4A5,ANOS1,RASA1,ROBO1,APLN,AGR2,ANKS1A,FLRT2,CRIM1,DOK5,JCAD,CSRNP1,SH3TC2,SHCBP1,SPRY4,ACACA,ASNS,CRH,DAB2,DNMT3B,ESRRG,REN,T…
11_Member	GO Biological Processes	GO:0060396	growth hormone receptor signaling pathway	-698005	-4105	6/24	1442,1443,1444,2688,2689,6777	CSH1,CSH2,CSHL1,GH1,GH2,STAT5B
11_Member	GO Biological Processes	GO:0071378	cellular response to growth hormone stimulus	-686448	-4064	6/25	1442,1443,1444,2688,2689,6777	CSH1,CSH2,CSHL1,GH1,GH2,STAT5B
11_Member	GO Biological Processes	GO:0060416	response to growth hormone	-564965	-3194	6/39	1442,1443,1444,2688,2689,6777	CSH1,CSH2,CSHL1,GH1,GH2,STAT5B
11_Member	Reactome Gene Sets	R-HSA-982772	Growth hormone receptor signaling	-547073	-3073	5/24	1154,1442,2688,2689,6777	CISH,CSH1,GH1,GH2,STAT5B
11_Member	GO Biological Processes	GO:0060397	JAK-STAT cascade involved in growth hormone signaling pathway	-505566	-2754	4/14	1442,2688,2689,6777	CSH1,GH1,GH2,STAT5B
11_Member	Reactome Gene Sets	R-HSA-1170546	Prolactin receptor signaling	-492436	-2647	4/15	1442,2688,2689,6777	CSH1,GH1,GH2,STAT5B
11_Member	KEGG Pathway	hsa04630	Jak-STAT signaling pathway	-456408	-2380	9/156	1154,1442,1443,2273,2688,2689,6655,6777,9180	CISH,CSH1,CSH2,FHL1,GH1,GH2,SOS2,STAT5B,OSMR
11_Member	GO Biological Processes	GO:0031667	response to nutrient levels	-434198	-2215	16/501	133,885,1442,1443,1444,2688,2689,3291,5287,5728,6513,7378,7706,22856,54407,80315	ADM,CCK,CSH1,CSH2,CSHL1,GH1,GH2,HSD11B2,PIK3C2B,PTEN,SLC2A1,UPP1,TRIM25,CHSY1,SLC38A2,CPEB4
11_Member	GO Biological Processes	GO:0043434	response to peptide hormone	-426766	-1912	25/443	133,185,445,857,858,1442,1443,1444,1536,2170,2688,2689,2888,3291,4023,5590,5728,6513,6777,7832,8412,9365,10014,151176,196883	ADM,AGTR1,ASS1,CAV1,CAV2,CSH1,CSH2,CSHL1,CYBB,FABP3,GH1,GH2,GRB14,HSD11B2,LPL,PRKCZ,PTEN,SLC2A1,STAT5B,BTG2,BCAR3,KL,HDAC5,ERFE,ADCY4
11_Member	GO Biological Processes	GO:0009991	response to extracellular stimulus	-40178	-1980	16/534	133,885,1442,1443,1444,2688,2689,3291,5287,5728,6513,7378,7706,22856,54407,80315	ADM,CCK,CSH1,CSH2,CSHL1,GH1,GH2,HSD11B2,PIK3C2B,PTEN,SLC2A1,UPP1,TRIM25,CHSY1,SLC38A2,CPEB4
11_Member	GO Biological Processes	GO:0071375	cellular response to peptide hormone stimulus	-35413	-1468	19/327	185,445,857,858,1442,1443,1444,2688,2689,2888,4023,5590,5728,6777,8412,9365,10014,151176,196883	AGTR1,ASS1,CAV1,CAV2,CSH1,CSH2,CSHL1,GH1,GH2,GRB14,LPL,PRKCZ,PTEN,STAT5B,BCAR3,KL,HDAC5,ERFE,ADCY4
11_Member	GO Biological Processes	GO:0018108	peptidyl-tyrosine phosphorylation	-327844	-1302	20/371	134,654,857,885,948,1442,1443,1444,2688,2689,3569,3595,5590,7272,7294,7422,8445,10114,54209,100133941	ADORA1,BMP6,CAV1,CCK,CD36,CSH1,CSH2,CSHL1,GH1,GH2,IL6,IL12RB2,PRKCZ,TTK,TXK,VEGFA,DYRK2,HIPK3,TREM2,CD24
11_Member	GO Biological Processes	GO:0018212	peptidyl-tyrosine modification	-323466	-1275	20/374	134,654,857,885,948,1442,1443,1444,2688,2689,3569,3595,5590,7272,7294,7422,8445,10114,54209,100133941	ADORA1,BMP6,CAV1,CCK,CD36,CSH1,CSH2,CSHL1,GH1,GH2,IL6,IL12RB2,PRKCZ,TTK,TXK,VEGFA,DYRK2,HIPK3,TREM2,CD24
11_Member	GO Biological Processes	GO:0007169	transmembrane receptor protein tyrosine kinase signaling pathway	-317227	-1233	32/737	134,154,858,1287,1442,1443,1444,1536,2688,2689,2888,3730,5590,5728,5921,6091,6777,7422,8412,8862,9365,10551,23294,23768,51232,55816,57608,64651,79628,79801,81848,151176	ADORA1,ADRB2,CAV2,COL4A5,CSH1,CSH2,CSHL1,CYBB,GH1,GH2,GRB14,ANOS1,PRKCZ,PTEN,RASA1,ROBO1,STAT5B,VEGFA,BCAR3,APLN,KL,AGR2,ANKS1A,FLRT2,CRIM1,DOK5,JCAD,CSRNP1,SH3TC2,SHCBP1,SPRY4,ERFE
11_Member	GO Biological Processes	GO:0050731	positive regulation of peptidyl-tyrosine phosphorylation	-315847	-1227	13/194	134,654,885,948,1442,1443,1444,2688,2689,3569,7422,54209,100133941	ADORA1,BMP6,CCK,CD36,CSH1,CSH2,CSHL1,GH1,GH2,IL6,VEGFA,TREM2,CD24
11_Member	GO Biological Processes	GO:0032870	cellular response to hormone stimulus	-310994	-1197	31/712	31,185,440,445,857,858,1392,1442,1443,1444,1601,1789,2104,2688,2689,2888,4023,5590,5728,5972,6777,7035,8412,9365,10014,10886,57678,151176,153222,196883,728358	ACACA,AGTR1,ASNS,ASS1,CAV1,CAV2,CRH,CSH1,CSH2,CSHL1,DAB2,DNMT3B,ESRRG,GH1,GH2,GRB14,LPL,PRKCZ,PTEN,REN,STAT5B,TFPI,BCAR3,KL,HDAC5,NPFFR2,GPAM,ERFE,CREBRF,ADCY4,DEFA1B
11_Member	GO Biological Processes	GO:0042531	positive regulation of tyrosine phosphorylation of STAT protein	-309418	-1386	5/73	1442,1443,1444,2688,2689	CSH1,CSH2,CSHL1,GH1,GH2
11_Member	GO Biological Processes	GO:0042509	regulation of tyrosine phosphorylation of STAT protein	-306775	-1168	8/85	857,1442,1443,1444,2688,2689,3569,7422	CAV1,CSH1,CSH2,CSHL1,GH1,GH2,IL6,VEGFA
11_Member	GO Biological Processes	GO:0007260	tyrosine phosphorylation of STAT protein	-296854	-1100	8/88	857,1442,1443,1444,2688,2689,3569,7422	CAV1,CSH1,CSH2,CSHL1,GH1,GH2,IL6,VEGFA
11_Member	GO Biological Processes	GO:0050730	regulation of peptidyl-tyrosine phosphorylation	-290201	-1047	15/259	134,654,857,885,948,1442,1443,1444,2688,2689,3569,5590,7422,54209,100133941	ADORA1,BMP6,CAV1,CCK,CD36,CSH1,CSH2,CSHL1,GH1,GH2,IL6,PRKCZ,VEGFA,TREM2,CD24
11_Member	KEGG Pathway	hsa04151	PI3K-Akt signaling pathway	-289071	-1038	18/342	598,1287,1292,1293,1442,1443,2258,2688,2689,2791,2997,3569,3675,5728,6655,7422,9180,102723407	BCL2L1,COL4A5,COL6A2,COL6A3,CSH1,CSH2,FGF13,GH1,GH2,GNG11,GYS1,IL6,ITGA3,PTEN,SOS2,VEGFA,OSMR,LOC102723407
11_Member	GO Biological Processes	GO:0046427	positive regulation of JAK-STAT cascade	-264517	-1087	5/92	1442,1443,1444,2688,2689	CSH1,CSH2,CSHL1,GH1,GH2
11_Member	GO Biological Processes	GO:1904894	positive regulation of STAT cascade	-258435	-1049	5/95	1442,1443,1444,2688,2689	CSH1,CSH2,CSHL1,GH1,GH2
11_Member	GO Biological Processes	GO:0007259	JAK-STAT cascade	-226893	-837	6/160	1442,1443,1444,2688,2689,6777	CSH1,CSH2,CSHL1,GH1,GH2,STAT5B
11_Member	GO Biological Processes	GO:0097696	STAT cascade	-214378	-763	6/170	1442,1443,1444,2688,2689,6777	CSH1,CSH2,CSHL1,GH1,GH2,STAT5B
12_Summary	GO Biological Processes	GO:1901699	cellular response to nitrogen compound	-679731	-4022	16/660	154,185,598,857,858,948,1536,2213,2551,2888,2983,3397,4023,9365,10365,196883,7832,8862,26045,725,2215	ADRB2,AGTR1,BCL2L1,CAV1,CAV2,CD36,CYBB,FCGR2B,GABPA,GRB14,GUCY1B1,ID1,LPL,KL,KLF2,ADCY4,BTG2,APLN,LRRTM2,C4BPB,FCGR3B
12_Member	GO Biological Processes	GO:1901699	cellular response to nitrogen compound	-679731	-4022	16/660	154,185,598,857,858,948,1536,2213,2551,2888,2983,3397,4023,9365,10365,196883	ADRB2,AGTR1,BCL2L1,CAV1,CAV2,CD36,CYBB,FCGR2B,GABPA,GRB14,GUCY1B1,ID1,LPL,KL,KLF2,ADCY4
12_Member	GO Biological Processes	GO:0071417	cellular response to organonitrogen compound	-659326	-3865	15/597	154,185,598,857,858,948,1536,2213,2551,2888,3397,4023,9365,10365,196883	ADRB2,AGTR1,BCL2L1,CAV1,CAV2,CD36,CYBB,FCGR2B,GABPA,GRB14,ID1,LPL,KL,KLF2,ADCY4
12_Member	GO Biological Processes	GO:1901652	response to peptide	-640105	-3745	14/534	154,185,857,858,948,1536,2213,2888,3397,4023,7832,9365,10365,196883	ADRB2,AGTR1,CAV1,CAV2,CD36,CYBB,FCGR2B,GRB14,ID1,LPL,BTG2,KL,KLF2,ADCY4
12_Member	GO Biological Processes	GO:1901653	cellular response to peptide	-619232	-3621	12/397	154,185,857,858,948,2213,2888,3397,4023,9365,10365,196883	ADRB2,AGTR1,CAV1,CAV2,CD36,FCGR2B,GRB14,ID1,LPL,KL,KLF2,ADCY4
12_Member	GO Biological Processes	GO:0006898	receptor-mediated endocytosis	-292075	-1255	7/327	154,857,858,948,2213,8862,26045	ADRB2,CAV1,CAV2,CD36,FCGR2B,APLN,LRRTM2
12_Member	GO Biological Processes	GO:1904646	cellular response to amyloid-beta	-276565	-1168	3/48	154,948,2213	ADRB2,CD36,FCGR2B
12_Member	GO Biological Processes	GO:0030100	regulation of endocytosis	-252718	-1010	6/286	725,857,948,2213,8862,26045	C4BPB,CAV1,CD36,FCGR2B,APLN,LRRTM2
12_Member	GO Biological Processes	GO:1904645	response to amyloid-beta	-250865	-999	3/59	154,948,2213	ADRB2,CD36,FCGR2B
12_Member	GO Biological Processes	GO:0045806	negative regulation of endocytosis	-228216	-847	3/71	857,2213,26045	CAV1,FCGR2B,LRRTM2
12_Member	KEGG Pathway	hsa04145	Phagosome	-214526	-763	4/154	948,1536,2213,2215	CD36,CYBB,FCGR2B,FCGR3B
12_Member	GO Biological Processes	GO:1905897	regulation of response to endoplasmic reticulum stress	-205229	-704	3/86	598,857,2213	BCL2L1,CAV1,FCGR2B
13_Summary	Reactome Gene Sets	R-HSA-109582	Hemostasis	-658924	-3101	37/622	87,481,857,948,1062,2791,2888,2983,3045,3046,3675,3796,3832,5055,5328,5590,5669,5670,5671,5672,5673,5675,5676,5678,6382,7035,7422,10112,10672,11004,23764,30845,58494,80228,84617,90952,135228,133,134,187,540,725,947,953,966,2013,2313,2821,3291,3569,4830,6338,6777,7980,8862,10551,196883,94,891,949,1289,2113,4192,5728	ACTN1,ATP1B1,CAV1,CD36,CENPE,GNG11,GRB14,GUCY1B1,HBD,HBE1,ITGA3,KIF2A,KIF11,SERPINB2,PLAU,PRKCZ,PSG1,PSG2,PSG3,PSG4,PSG5,PSG6,PSG7,PSG9,SDC1,TFPI,VEGFA,KIF20A,GNA13,KIF2C,MAFF,EHD3,JAM2,ORAI2,TUBB6,ESAM,CD109,ADM,ADORA1,APLNR,ATP7B,C4BPB,CD34,ENTPD1,CD59,EMP2,FLI1,GPI,HSD11B2,IL6,NME1,SCNN1B,STAT5B,TFPI2,APLN,AGR2,ADCY4,ACVRL1,CCNB1,SCARB1,COL5A1,ETS1,MDK,PTEN
13_Member	Reactome Gene Sets	R-HSA-109582	Hemostasis	-658924	-3101	37/622	87,481,857,948,1062,2791,2888,2983,3045,3046,3675,3796,3832,5055,5328,5590,5669,5670,5671,5672,5673,5675,5676,5678,6382,7035,7422,10112,10672,11004,23764,30845,58494,80228,84617,90952,135228	ACTN1,ATP1B1,CAV1,CD36,CENPE,GNG11,GRB14,GUCY1B1,HBD,HBE1,ITGA3,KIF2A,KIF11,SERPINB2,PLAU,PRKCZ,PSG1,PSG2,PSG3,PSG4,PSG5,PSG6,PSG7,PSG9,SDC1,TFPI,VEGFA,KIF20A,GNA13,KIF2C,MAFF,EHD3,JAM2,ORAI2,TUBB6,ESAM,CD109
13_Member	GO Biological Processes	GO:0050878	regulation of body fluid levels	-63314	-3004	32/507	87,133,134,187,540,725,857,947,948,953,966,2013,2313,2821,3045,3046,3291,3569,4830,5055,5328,6338,6777,7035,7422,7980,8862,10551,10672,23764,30845,196883	ACTN1,ADM,ADORA1,APLNR,ATP7B,C4BPB,CAV1,CD34,CD36,ENTPD1,CD59,EMP2,FLI1,GPI,HBD,HBE1,HSD11B2,IL6,NME1,SERPINB2,PLAU,SCNN1B,STAT5B,TFPI,VEGFA,TFPI2,APLN,AGR2,GNA13,MAFF,EHD3,ADCY4
13_Member	GO Biological Processes	GO:0007599	hemostasis	-331632	-1330	19/341	87,725,857,947,948,953,966,2313,2821,3045,3046,3569,5055,5328,7035,7980,10672,23764,30845	ACTN1,C4BPB,CAV1,CD34,CD36,ENTPD1,CD59,FLI1,GPI,HBD,HBE1,IL6,SERPINB2,PLAU,TFPI,TFPI2,GNA13,MAFF,EHD3
13_Member	GO Biological Processes	GO:0042060	wound healing	-291564	-1056	26/576	87,94,725,857,891,947,948,949,953,966,1289,2113,3045,3046,3569,4192,5055,5328,5728,6382,7035,7980,10672,23764,30845,135228	ACTN1,ACVRL1,C4BPB,CAV1,CCNB1,CD34,CD36,SCARB1,ENTPD1,CD59,COL5A1,ETS1,HBD,HBE1,IL6,MDK,SERPINB2,PLAU,PTEN,SDC1,TFPI,TFPI2,GNA13,MAFF,EHD3,CD109
13_Member	GO Biological Processes	GO:0007596	blood coagulation	-258279	-827	17/336	87,725,857,947,948,953,966,3045,3046,3569,5055,5328,7035,7980,10672,23764,30845	ACTN1,C4BPB,CAV1,CD34,CD36,ENTPD1,CD59,HBD,HBE1,IL6,SERPINB2,PLAU,TFPI,TFPI2,GNA13,MAFF,EHD3
13_Member	GO Biological Processes	GO:0050817	coagulation	-250434	-768	17/342	87,725,857,947,948,953,966,3045,3046,3569,5055,5328,7035,7980,10672,23764,30845	ACTN1,C4BPB,CAV1,CD34,CD36,ENTPD1,CD59,HBD,HBE1,IL6,SERPINB2,PLAU,TFPI,TFPI2,GNA13,MAFF,EHD3
14_Summary	GO Biological Processes	GO:0030029	actin filament-based process	-657484	-3101	43/785	87,134,287,684,857,1236,1627,2013,2824,2919,3397,3759,4192,4646,5357,5921,6242,7136,9037,9535,9912,10052,10486,10788,11211,22836,22885,22998,23002,23092,51466,55114,55607,55761,57221,57698,84940,90952,121512,148170,256949,257019,342527,948,1003,1289,1805,2258,3796,4320,6314,7062,10609,11004,22924,51673,84722,827,3832,4751,6790,25978,133,153,154,185,5728,5865,7422,8862	ACTN1,ADORA1,ANK2,BST2,CAV1,CCR7,DBN1,EMP2,GPM6B,CXCL1,ID1,KCNJ2,MDK,MYO6,PLS1,RASA1,RTKN,TNNI2,SEMA5A,GMFG,ARHGAP44,GJC1,CAP2,IQGAP2,FZD10,RHOBTB3,ABLIM3,LIMCH1,DAAM1,ARHGAP26,EVL,ARHGAP17,PPP1R9A,TTC17,ARFGEF3,SHTN1,CORO6,ESAM,FGD4,CDC42EP5,KANK3,FRMD3,SMTNL2,CD36,CDH5,COL5A1,DPT,FGF13,KIF2A,MMP11,ATXN7,TCHH,P3H4,KIF2C,MAPRE3,TPPP3,PSRC1,CAPN6,KIF11,NEK2,AURKA,CHMP2B,ADM,ADRB1,ADRB2,AGTR1,PTEN,…
14_Member	GO Biological Processes	GO:0030029	actin filament-based process	-657484	-3101	43/785	87,134,287,684,857,1236,1627,2013,2824,2919,3397,3759,4192,4646,5357,5921,6242,7136,9037,9535,9912,10052,10486,10788,11211,22836,22885,22998,23002,23092,51466,55114,55607,55761,57221,57698,84940,90952,121512,148170,256949,257019,342527	ACTN1,ADORA1,ANK2,BST2,CAV1,CCR7,DBN1,EMP2,GPM6B,CXCL1,ID1,KCNJ2,MDK,MYO6,PLS1,RASA1,RTKN,TNNI2,SEMA5A,GMFG,ARHGAP44,GJC1,CAP2,IQGAP2,FZD10,RHOBTB3,ABLIM3,LIMCH1,DAAM1,ARHGAP26,EVL,ARHGAP17,PPP1R9A,TTC17,ARFGEF3,SHTN1,CORO6,ESAM,FGD4,CDC42EP5,KANK3,FRMD3,SMTNL2
14_Member	GO Biological Processes	GO:0030036	actin cytoskeleton organization	-549002	-2609	37/692	87,684,1236,1627,2013,2824,2919,3397,4192,4646,5357,5921,6242,9037,9535,9912,10486,10788,11211,22836,22885,22998,23002,23092,51466,55114,55607,55761,57221,57698,84940,90952,121512,148170,256949,257019,342527	ACTN1,BST2,CCR7,DBN1,EMP2,GPM6B,CXCL1,ID1,MDK,MYO6,PLS1,RASA1,RTKN,SEMA5A,GMFG,ARHGAP44,CAP2,IQGAP2,FZD10,RHOBTB3,ABLIM3,LIMCH1,DAAM1,ARHGAP26,EVL,ARHGAP17,PPP1R9A,TTC17,ARFGEF3,SHTN1,CORO6,ESAM,FGD4,CDC42EP5,KANK3,FRMD3,SMTNL2
14_Member	GO Biological Processes	GO:0097435	supramolecular fiber organization	-540444	-2562	37/698	87,948,1003,1236,1289,1627,1805,2013,2258,3397,3796,4320,4646,5357,5921,6314,7062,9037,9535,10486,10609,10788,11004,22836,22924,22998,51466,51673,55114,55607,55761,57698,84722,84940,90952,148170,256949	ACTN1,CD36,CDH5,CCR7,COL5A1,DBN1,DPT,EMP2,FGF13,ID1,KIF2A,MMP11,MYO6,PLS1,RASA1,ATXN7,TCHH,SEMA5A,GMFG,CAP2,P3H4,IQGAP2,KIF2C,RHOBTB3,MAPRE3,LIMCH1,EVL,TPPP3,ARHGAP17,PPP1R9A,TTC17,SHTN1,PSRC1,CORO6,ESAM,CDC42EP5,KANK3
14_Member	GO Biological Processes	GO:0032970	regulation of actin filament-based process	-492982	-2254	25/404	134,287,684,857,1236,1627,2258,2824,3397,3759,4192,5921,9037,9535,9912,10788,11211,22836,22998,51466,55114,55607,90952,148170,256949	ADORA1,ANK2,BST2,CAV1,CCR7,DBN1,FGF13,GPM6B,ID1,KCNJ2,MDK,RASA1,SEMA5A,GMFG,ARHGAP44,IQGAP2,FZD10,RHOBTB3,LIMCH1,EVL,ARHGAP17,PPP1R9A,ESAM,CDC42EP5,KANK3
14_Member	GO Biological Processes	GO:0051493	regulation of cytoskeleton organization	-46479	-2106	30/555	684,827,1003,1236,1627,2258,2824,3397,3832,4192,4751,5921,6314,6790,9037,9535,9912,10788,11211,22836,22924,22998,25978,51466,55114,55607,84722,90952,148170,256949	BST2,CAPN6,CDH5,CCR7,DBN1,FGF13,GPM6B,ID1,KIF11,MDK,NEK2,RASA1,ATXN7,AURKA,SEMA5A,GMFG,ARHGAP44,IQGAP2,FZD10,RHOBTB3,MAPRE3,LIMCH1,CHMP2B,EVL,ARHGAP17,PPP1R9A,PSRC1,ESAM,CDC42EP5,KANK3
14_Member	GO Biological Processes	GO:0007015	actin filament organization	-369272	-1564	23/426	87,1236,1627,2013,3397,4646,5357,5921,9037,9535,10486,10788,22836,22998,51466,55114,55607,55761,57698,84940,90952,148170,256949	ACTN1,CCR7,DBN1,EMP2,ID1,MYO6,PLS1,RASA1,SEMA5A,GMFG,CAP2,IQGAP2,RHOBTB3,LIMCH1,EVL,ARHGAP17,PPP1R9A,TTC17,SHTN1,CORO6,ESAM,CDC42EP5,KANK3
14_Member	GO Biological Processes	GO:0032956	regulation of actin cytoskeleton organization	-345959	-1437	20/359	684,1236,1627,2824,3397,4192,5921,9037,9535,9912,10788,11211,22836,22998,51466,55114,55607,90952,148170,256949	BST2,CCR7,DBN1,GPM6B,ID1,MDK,RASA1,SEMA5A,GMFG,ARHGAP44,IQGAP2,FZD10,RHOBTB3,LIMCH1,EVL,ARHGAP17,PPP1R9A,ESAM,CDC42EP5,KANK3
14_Member	GO Biological Processes	GO:0090066	regulation of anatomical structure size	-291789	-1057	24/515	133,134,153,154,185,857,1236,1627,2258,5357,5728,5865,5921,7422,8862,9037,9535,10788,51466,55607,57698,90952,148170,256949	ADM,ADORA1,ADRB1,ADRB2,AGTR1,CAV1,CCR7,DBN1,FGF13,PLS1,PTEN,RAB3B,RASA1,VEGFA,APLN,SEMA5A,GMFG,IQGAP2,EVL,PPP1R9A,SHTN1,ESAM,CDC42EP5,KANK3
14_Member	GO Biological Processes	GO:0008064	regulation of actin polymerization or depolymerization	-232204	-657	11/187	1236,1627,5921,9037,9535,10788,51466,55607,90952,148170,256949	CCR7,DBN1,RASA1,SEMA5A,GMFG,IQGAP2,EVL,PPP1R9A,ESAM,CDC42EP5,KANK3
14_Member	GO Biological Processes	GO:0030832	regulation of actin filament length	-230484	-645	11/188	1236,1627,5921,9037,9535,10788,51466,55607,90952,148170,256949	CCR7,DBN1,RASA1,SEMA5A,GMFG,IQGAP2,EVL,PPP1R9A,ESAM,CDC42EP5,KANK3
15_Summary	GO Biological Processes	GO:0003158	endothelium development	-641941	-3745	8/136	94,654,947,1003,2701,3397,23462,81575,185,187,857,858,8862,57608,27122,9365	ACVRL1,BMP6,CD34,CDH5,GJA4,ID1,HEY1,APOLD1,AGTR1,APLNR,CAV1,CAV2,APLN,JCAD,DKK3,KL
15_Member	GO Biological Processes	GO:0003158	endothelium development	-641941	-3745	8/136	94,654,947,1003,2701,3397,23462,81575	ACVRL1,BMP6,CD34,CDH5,GJA4,ID1,HEY1,APOLD1
15_Member	GO Biological Processes	GO:0001935	endothelial cell proliferation	-617167	-3608	9/200	94,185,187,654,857,858,947,8862,57608	ACVRL1,AGTR1,APLNR,BMP6,CAV1,CAV2,CD34,APLN,JCAD
15_Member	GO Biological Processes	GO:0001938	positive regulation of endothelial cell proliferation	-585614	-3335	7/112	94,185,187,654,858,8862,57608	ACVRL1,AGTR1,APLNR,BMP6,CAV2,APLN,JCAD
15_Member	GO Biological Processes	GO:0045601	regulation of endothelial cell differentiation	-546014	-3073	5/47	94,654,1003,3397,81575	ACVRL1,BMP6,CDH5,ID1,APOLD1
15_Member	GO Biological Processes	GO:0001936	regulation of endothelial cell proliferation	-54302	-3051	8/184	94,185,187,654,857,858,8862,57608	ACVRL1,AGTR1,APLNR,BMP6,CAV1,CAV2,APLN,JCAD
15_Member	GO Biological Processes	GO:0050679	positive regulation of epithelial cell proliferation	-500867	-2723	8/210	94,185,187,654,858,3397,8862,57608	ACVRL1,AGTR1,APLNR,BMP6,CAV2,ID1,APLN,JCAD
15_Member	GO Biological Processes	GO:0045446	endothelial cell differentiation	-457726	-2380	6/118	94,654,1003,3397,23462,81575	ACVRL1,BMP6,CDH5,ID1,HEY1,APOLD1
15_Member	GO Biological Processes	GO:0050673	epithelial cell proliferation	-406034	-2004	10/455	94,185,187,654,857,858,947,3397,8862,57608	ACVRL1,AGTR1,APLNR,BMP6,CAV1,CAV2,CD34,ID1,APLN,JCAD
15_Member	GO Biological Processes	GO:0030856	regulation of epithelial cell differentiation	-384172	-1865	6/160	94,654,857,1003,3397,81575	ACVRL1,BMP6,CAV1,CDH5,ID1,APOLD1
15_Member	GO Biological Processes	GO:0050678	regulation of epithelial cell proliferation	-381094	-1844	9/396	94,185,187,654,857,858,3397,8862,57608	ACVRL1,AGTR1,APLNR,BMP6,CAV1,CAV2,ID1,APLN,JCAD
15_Member	GO Biological Processes	GO:0045603	positive regulation of endothelial cell differentiation	-360608	-1729	3/25	94,654,1003	ACVRL1,BMP6,CDH5
15_Member	Canonical Pathways	M185	PID ALK1 PATHWAY	-355439	-1702	3/26	94,857,3397	ACVRL1,CAV1,ID1
15_Member	GO Biological Processes	GO:0090092	regulation of transmembrane receptor protein serine/threonine kinase signaling pathway	-284581	-1206	6/247	94,654,857,858,1003,27122	ACVRL1,BMP6,CAV1,CAV2,CDH5,DKK3
15_Member	GO Biological Processes	GO:0030857	negative regulation of epithelial cell differentiation	-273977	-1149	3/49	94,857,3397	ACVRL1,CAV1,ID1
15_Member	GO Biological Processes	GO:0071363	cellular response to growth factor stimulus	-258402	-1049	10/706	94,654,857,858,1003,3397,8862,9365,27122,57608	ACVRL1,BMP6,CAV1,CAV2,CDH5,ID1,APLN,KL,DKK3,JCAD
15_Member	GO Biological Processes	GO:0070848	response to growth factor	-245546	-961	10/736	94,654,857,858,1003,3397,8862,9365,27122,57608	ACVRL1,BMP6,CAV1,CAV2,CDH5,ID1,APLN,KL,DKK3,JCAD
15_Member	GO Biological Processes	GO:0030858	positive regulation of epithelial cell differentiation	-23346	-879	3/68	94,654,1003	ACVRL1,BMP6,CDH5
15_Member	GO Biological Processes	GO:0030509	BMP signaling pathway	-211628	-747	4/157	94,654,1003,3397	ACVRL1,BMP6,CDH5,ID1
16_Summary	GO Biological Processes	GO:0008015	blood circulation	-630469	-3667	14/544	94,153,154,185,654,719,857,947,1003,2313,2983,3759,8862,10052,187,2791,10365,10672,196883,133,100506013,2919,11211,1392,5972,6926,2557,3291,4023,858	ACVRL1,ADRB1,ADRB2,AGTR1,BMP6,C3AR1,CAV1,CD34,CDH5,FLI1,GUCY1B1,KCNJ2,APLN,GJC1,APLNR,GNG11,KLF2,GNA13,ADCY4,ADM,APELA,CXCL1,FZD10,CRH,REN,TBX3,GABRA4,HSD11B2,LPL,CAV2
16_Member	GO Biological Processes	GO:0008015	blood circulation	-630469	-3667	14/544	94,153,154,185,654,719,857,947,1003,2313,2983,3759,8862,10052	ACVRL1,ADRB1,ADRB2,AGTR1,BMP6,C3AR1,CAV1,CD34,CDH5,FLI1,GUCY1B1,KCNJ2,APLN,GJC1
16_Member	GO Biological Processes	GO:0003013	circulatory system process	-621044	-3624	14/554	94,153,154,185,654,719,857,947,1003,2313,2983,3759,8862,10052	ACVRL1,ADRB1,ADRB2,AGTR1,BMP6,C3AR1,CAV1,CD34,CDH5,FLI1,GUCY1B1,KCNJ2,APLN,GJC1
16_Member	KEGG Pathway	hsa04371	Apelin signaling pathway	-525136	-2907	7/138	185,187,2791,8862,10365,10672,196883	AGTR1,APLNR,GNG11,APLN,KLF2,GNA13,ADCY4
16_Member	GO Biological Processes	GO:0003018	vascular process in circulatory system	-461195	-2403	7/173	153,154,185,654,857,1003,8862	ADRB1,ADRB2,AGTR1,BMP6,CAV1,CDH5,APLN
16_Member	GO Biological Processes	GO:0031649	heat generation	-412281	-2054	3/17	153,154,8862	ADRB1,ADRB2,APLN
16_Member	GO Biological Processes	GO:0002029	desensitization of G protein-coupled receptor signaling pathway	-388173	-1656	5/22	133,154,187,8862,100506013	ADM,ADRB2,APLNR,APLN,APELA
16_Member	GO Biological Processes	GO:0022401	negative adaptation of signaling pathway	-388173	-1656	5/22	133,154,187,8862,100506013	ADM,ADRB2,APLNR,APLN,APELA
16_Member	GO Biological Processes	GO:0023058	adaptation of signaling pathway	-378368	-1614	5/23	133,154,187,8862,100506013	ADM,ADRB2,APLNR,APLN,APELA
16_Member	GO Biological Processes	GO:0008217	regulation of blood pressure	-352629	-1679	6/183	94,153,154,185,947,8862	ACVRL1,ADRB1,ADRB2,AGTR1,CD34,APLN
16_Member	GO Biological Processes	GO:0002026	regulation of the force of heart contraction	-35048	-1663	3/27	153,857,8862	ADRB1,CAV1,APLN
16_Member	Reactome Gene Sets	R-HSA-500792	GPCR ligand binding	-328632	-1515	9/467	153,154,185,187,719,2791,2919,8862,11211	ADRB1,ADRB2,AGTR1,APLNR,C3AR1,GNG11,CXCL1,APLN,FZD10
16_Member	GO Biological Processes	GO:0035296	regulation of tube diameter	-316989	-1441	5/141	153,154,185,857,8862	ADRB1,ADRB2,AGTR1,CAV1,APLN
16_Member	GO Biological Processes	GO:0050880	regulation of blood vessel size	-316989	-1441	5/141	153,154,185,857,8862	ADRB1,ADRB2,AGTR1,CAV1,APLN
16_Member	GO Biological Processes	GO:0097746	regulation of blood vessel diameter	-316989	-1441	5/141	153,154,185,857,8862	ADRB1,ADRB2,AGTR1,CAV1,APLN
16_Member	GO Biological Processes	GO:0035150	regulation of tube size	-315601	-1430	5/142	153,154,185,857,8862	ADRB1,ADRB2,AGTR1,CAV1,APLN
16_Member	GO Biological Processes	GO:0060986	endocrine hormone secretion	-311615	-1200	6/47	185,654,1392,5972,6926,8862	AGTR1,BMP6,CRH,REN,TBX3,APLN
16_Member	GO Biological Processes	GO:0044060	regulation of endocrine process	-287537	-1227	3/44	185,654,8862	AGTR1,BMP6,APLN
16_Member	Reactome Gene Sets	R-HSA-373076	Class A/1 (Rhodopsin-like receptors)	-286055	-1214	7/335	153,154,185,187,719,2919,8862	ADRB1,ADRB2,AGTR1,APLNR,C3AR1,CXCL1,APLN
16_Member	GO Biological Processes	GO:0045776	negative regulation of blood pressure	-279213	-1182	3/47	153,154,8862	ADRB1,ADRB2,APLN
16_Member	GO Biological Processes	GO:0045744	negative regulation of G protein-coupled receptor signaling pathway	-261839	-1070	3/54	154,187,8862	ADRB2,APLNR,APLN
16_Member	KEGG Pathway	hsa04080	Neuroactive ligand-receptor interaction	-25958	-1055	6/277	153,154,185,187,719,2557	ADRB1,ADRB2,AGTR1,APLNR,C3AR1,GABRA4
16_Member	GO Biological Processes	GO:0019229	regulation of vasoconstriction	-250865	-999	3/59	185,857,8862	AGTR1,CAV1,APLN
16_Member	GO Biological Processes	GO:0097755	positive regulation of blood vessel diameter	-250865	-999	3/59	153,154,8862	ADRB1,ADRB2,APLN
16_Member	Reactome Gene Sets	R-HSA-375276	Peptide ligand-binding receptors	-249187	-987	5/201	185,187,719,2919,8862	AGTR1,APLNR,C3AR1,CXCL1,APLN
16_Member	GO Biological Processes	GO:0050886	endocrine process	-244698	-734	7/84	185,654,1392,3291,5972,6926,8862	AGTR1,BMP6,CRH,HSD11B2,REN,TBX3,APLN
16_Member	Reactome Gene Sets	R-HSA-418594	G alpha (i) signalling events	-238917	-916	7/407	187,719,2791,2919,4023,8862,196883	APLNR,C3AR1,GNG11,CXCL1,LPL,APLN,ADCY4
16_Member	GO Biological Processes	GO:1903524	positive regulation of blood circulation	-221592	-804	3/75	153,857,8862	ADRB1,CAV1,APLN
16_Member	GO Biological Processes	GO:0042310	vasoconstriction	-218426	-787	3/77	185,857,8862	AGTR1,CAV1,APLN
16_Member	GO Biological Processes	GO:0008277	regulation of G protein-coupled receptor signaling pathway	-215506	-768	4/153	154,187,858,8862	ADRB2,APLNR,CAV2,APLN
16_Member	GO Biological Processes	GO:0097756	negative regulation of blood vessel diameter	-206617	-712	3/85	185,857,8862	AGTR1,CAV1,APLN
17_Summary	GO Biological Processes	GO:0043270	positive regulation of ion transport	-613896	-2944	22/277	134,154,187,287,288,481,857,885,1071,1392,2170,2273,2539,3759,5865,8564,9104,9456,22930,30845,54209,151176,133,153,185,654,2013,2023,2171,2258,5590,5728,5972,6508,7136,8862,9110,10052,26022,57616,58494,100506013,1389,1536,1612,2688,6513,51582,53405,57520,91404	ADORA1,ADRB2,APLNR,ANK2,ANK3,ATP1B1,CAV1,CCK,CETP,CRH,FABP3,FHL1,G6PD,KCNJ2,RAB3B,KMO,RGN,HOMER1,RAB3GAP1,EHD3,TREM2,ERFE,ADM,ADRB1,AGTR1,BMP6,EMP2,ENO1,FABP5,FGF13,PRKCZ,PTEN,REN,SLC4A3,TNNI2,APLN,MTMR4,GJC1,TMEM98,TSHZ3,JAM2,APELA,CREBL2,CYBB,DAPK1,GH1,SLC2A1,AZIN1,CLIC5,HECW2,SESTD1
17_Member	GO Biological Processes	GO:0043270	positive regulation of ion transport	-613896	-2944	22/277	134,154,187,287,288,481,857,885,1071,1392,2170,2273,2539,3759,5865,8564,9104,9456,22930,30845,54209,151176	ADORA1,ADRB2,APLNR,ANK2,ANK3,ATP1B1,CAV1,CCK,CETP,CRH,FABP3,FHL1,G6PD,KCNJ2,RAB3B,KMO,RGN,HOMER1,RAB3GAP1,EHD3,TREM2,ERFE
17_Member	GO Biological Processes	GO:0044057	regulation of system process	-41851	-1866	31/617	133,134,153,154,185,287,481,654,857,885,1392,2013,2023,2171,2258,2539,3759,5590,5728,5972,6508,7136,8862,9110,9456,10052,26022,30845,57616,58494,100506013	ADM,ADORA1,ADRB1,ADRB2,AGTR1,ANK2,ATP1B1,BMP6,CAV1,CCK,CRH,EMP2,ENO1,FABP5,FGF13,G6PD,KCNJ2,PRKCZ,PTEN,REN,SLC4A3,TNNI2,APLN,MTMR4,HOMER1,GJC1,TMEM98,EHD3,TSHZ3,JAM2,APELA
17_Member	GO Biological Processes	GO:0034762	regulation of transmembrane transport	-295849	-1094	26/572	154,187,287,288,481,857,1389,1392,1536,1612,2171,2273,2539,2688,3759,5728,6513,9104,9456,30845,51582,53405,54209,57520,91404,151176	ADRB2,APLNR,ANK2,ANK3,ATP1B1,CAV1,CREBL2,CRH,CYBB,DAPK1,FABP5,FHL1,G6PD,GH1,KCNJ2,PTEN,SLC2A1,RGN,HOMER1,EHD3,AZIN1,CLIC5,TREM2,HECW2,SESTD1,ERFE
18_Summary	Reactome Gene Sets	R-HSA-1650814	Collagen biosynthesis and modifying enzymes	-576325	-3264	7/67	1287,1289,1292,1293,5118,55214,81578,4192,7422,1404,1462,3730,83690,84624,287,6091,6134,9037,51466,54209,55816,57698,84617,200916,100133941,481,5045,5921,6777,3384,3675,58494	COL4A5,COL5A1,COL6A2,COL6A3,PCOLCE,P3H2,COL21A1,MDK,VEGFA,HAPLN1,VCAN,ANOS1,CRISPLD1,FNDC1,ANK2,ROBO1,RPL10,SEMA5A,EVL,TREM2,DOK5,SHTN1,TUBB6,RPL22L1,CD24,ATP1B1,FURIN,RASA1,STAT5B,ICAM2,ITGA3,JAM2
18_Member	Reactome Gene Sets	R-HSA-1650814	Collagen biosynthesis and modifying enzymes	-576325	-3264	7/67	1287,1289,1292,1293,5118,55214,81578	COL4A5,COL5A1,COL6A2,COL6A3,PCOLCE,P3H2,COL21A1
18_Member	Reactome Gene Sets	R-HSA-1474290	Collagen formation	-49014	-2630	7/90	1287,1289,1292,1293,5118,55214,81578	COL4A5,COL5A1,COL6A2,COL6A3,PCOLCE,P3H2,COL21A1
18_Member	Canonical Pathways	M18	PID INTEGRIN1 PATHWAY	-466135	-2436	6/66	1287,1289,1292,1293,4192,7422	COL4A5,COL5A1,COL6A2,COL6A3,MDK,VEGFA
18_Member	Canonical Pathways	M5884	NABA CORE MATRISOME	-456458	-2380	11/275	1287,1289,1292,1293,1404,1462,3730,5118,81578,83690,84624	COL4A5,COL5A1,COL6A2,COL6A3,HAPLN1,VCAN,ANOS1,PCOLCE,COL21A1,CRISPLD1,FNDC1
18_Member	Canonical Pathways	M3005	NABA COLLAGENS	-443848	-2272	5/44	1287,1289,1292,1293,81578	COL4A5,COL5A1,COL6A2,COL6A3,COL21A1
18_Member	Reactome Gene Sets	R-HSA-8948216	Collagen chain trimerization	-443848	-2272	5/44	1287,1289,1292,1293,81578	COL4A5,COL5A1,COL6A2,COL6A3,COL21A1
18_Member	Reactome Gene Sets	R-HSA-3000178	ECM proteoglycans	-431088	-2190	6/76	1287,1289,1292,1293,1404,1462	COL4A5,COL5A1,COL6A2,COL6A3,HAPLN1,VCAN
18_Member	Reactome Gene Sets	R-HSA-422475	Axon guidance	-404755	-1999	15/552	287,1287,1289,1292,1293,6091,6134,9037,51466,54209,55816,57698,84617,200916,100133941	ANK2,COL4A5,COL5A1,COL6A2,COL6A3,ROBO1,RPL10,SEMA5A,EVL,TREM2,DOK5,SHTN1,TUBB6,RPL22L1,CD24
18_Member	KEGG Pathway	hsa04974	Protein digestion and absorption	-389947	-1898	6/90	481,1287,1289,1292,1293,81578	ATP1B1,COL4A5,COL5A1,COL6A2,COL6A3,COL21A1
18_Member	Reactome Gene Sets	R-HSA-9675108	Nervous system development	-383662	-1862	15/577	287,1287,1289,1292,1293,6091,6134,9037,51466,54209,55816,57698,84617,200916,100133941	ANK2,COL4A5,COL5A1,COL6A2,COL6A3,ROBO1,RPL10,SEMA5A,EVL,TREM2,DOK5,SHTN1,TUBB6,RPL22L1,CD24
18_Member	Reactome Gene Sets	R-HSA-2022090	Assembly of collagen fibrils and other multimeric structures	-375108	-1810	5/61	1287,1289,1292,1293,5118	COL4A5,COL5A1,COL6A2,COL6A3,PCOLCE
18_Member	Reactome Gene Sets	R-HSA-186797	Signaling by PDGF	-339881	-1396	7/58	1287,1289,1292,1293,5045,5921,6777	COL4A5,COL5A1,COL6A2,COL6A3,FURIN,RASA1,STAT5B
18_Member	Reactome Gene Sets	R-HSA-419037	NCAM1 interactions	-334264	-1554	4/42	1287,1289,1292,1293	COL4A5,COL5A1,COL6A2,COL6A3
18_Member	Canonical Pathways	M160	PID AVB3 INTEGRIN PATHWAY	-333057	-1543	5/75	1287,1289,1292,1293,7422	COL4A5,COL5A1,COL6A2,COL6A3,VEGFA
18_Member	Canonical Pathways	M198	PID SYNDECAN 1 PATHWAY	-319051	-1449	4/46	1287,1289,1292,1293	COL4A5,COL5A1,COL6A2,COL6A3
18_Member	Reactome Gene Sets	R-HSA-375165	NCAM signaling for neurite out-growth	-267735	-1106	4/63	1287,1289,1292,1293	COL4A5,COL5A1,COL6A2,COL6A3
18_Member	Reactome Gene Sets	R-HSA-1442490	Collagen degradation	-265221	-1092	4/64	1287,1289,1292,1293	COL4A5,COL5A1,COL6A2,COL6A3
18_Member	Reactome Gene Sets	R-HSA-216083	Integrin cell surface interactions	-241831	-708	7/85	1287,1289,1292,1293,3384,3675,58494	COL4A5,COL5A1,COL6A2,COL6A3,ICAM2,ITGA3,JAM2
18_Member	Canonical Pathways	M5887	NABA BASEMENT MEMBRANES	-231405	-867	3/40	1287,1292,1293	COL4A5,COL6A2,COL6A3
19_Summary	GO Biological Processes	GO:0072659	protein localization to plasma membrane	-574223	-2724	21/270	287,288,481,598,1601,2013,2258,2633,3675,5357,5590,5865,6809,9912,10551,10640,25945,27065,30845,54209,64398,857,6242	ANK2,ANK3,ATP1B1,BCL2L1,DAB2,EMP2,FGF13,GBP1,ITGA3,PLS1,PRKCZ,RAB3B,STX3,ARHGAP44,AGR2,EXOC5,NECTIN3,NSG1,EHD3,TREM2,MPP5,CAV1,RTKN
19_Member	GO Biological Processes	GO:0072659	protein localization to plasma membrane	-574223	-2724	21/270	287,288,481,598,1601,2013,2258,2633,3675,5357,5590,5865,6809,9912,10551,10640,25945,27065,30845,54209,64398	ANK2,ANK3,ATP1B1,BCL2L1,DAB2,EMP2,FGF13,GBP1,ITGA3,PLS1,PRKCZ,RAB3B,STX3,ARHGAP44,AGR2,EXOC5,NECTIN3,NSG1,EHD3,TREM2,MPP5
19_Member	GO Biological Processes	GO:1990778	protein localization to cell periphery	-557339	-2641	23/323	287,288,481,598,857,1601,2013,2258,2633,3675,5357,5590,5865,6242,6809,9912,10551,10640,25945,27065,30845,54209,64398	ANK2,ANK3,ATP1B1,BCL2L1,CAV1,DAB2,EMP2,FGF13,GBP1,ITGA3,PLS1,PRKCZ,RAB3B,RTKN,STX3,ARHGAP44,AGR2,EXOC5,NECTIN3,NSG1,EHD3,TREM2,MPP5
19_Member	GO Biological Processes	GO:1903076	regulation of protein localization to plasma membrane	-333868	-1346	9/97	598,1601,2633,3675,5357,6809,9912,10551,54209	BCL2L1,DAB2,GBP1,ITGA3,PLS1,STX3,ARHGAP44,AGR2,TREM2
20_Summary	GO Biological Processes	GO:0006323	DNA packaging	-565074	-3194	11/211	891,3014,3070,3148,3159,4675,7153,55355,79682,201161,387103,6604,1062,51053,641	CCNB1,H2AX,HELLS,HMGB2,HMGA1,NAP1L3,TOP2A,HJURP,CENPU,CENPV,CENPW,SMARCD3,CENPE,GMNN,BLM
20_Member	GO Biological Processes	GO:0006323	DNA packaging	-565074	-3194	11/211	891,3014,3070,3148,3159,4675,7153,55355,79682,201161,387103	CCNB1,H2AX,HELLS,HMGB2,HMGA1,NAP1L3,TOP2A,HJURP,CENPU,CENPV,CENPW
20_Member	GO Biological Processes	GO:0006333	chromatin assembly or disassembly	-520278	-2874	10/191	3014,3070,3148,3159,4675,6604,55355,79682,201161,387103	H2AX,HELLS,HMGB2,HMGA1,NAP1L3,SMARCD3,HJURP,CENPU,CENPV,CENPW
20_Member	GO Biological Processes	GO:0034508	centromere complex assembly	-51235	-2813	6/55	1062,3070,55355,79682,201161,387103	CENPE,HELLS,HJURP,CENPU,CENPV,CENPW
20_Member	GO Biological Processes	GO:0071824	protein-DNA complex subunit organization	-510869	-2802	12/288	1062,3014,3070,3148,3159,4675,6604,51053,55355,79682,201161,387103	CENPE,H2AX,HELLS,HMGB2,HMGA1,NAP1L3,SMARCD3,GMNN,HJURP,CENPU,CENPV,CENPW
20_Member	GO Biological Processes	GO:0031497	chromatin assembly	-487843	-2616	9/165	3014,3070,3148,3159,4675,55355,79682,201161,387103	H2AX,HELLS,HMGB2,HMGA1,NAP1L3,HJURP,CENPU,CENPV,CENPW
20_Member	GO Biological Processes	GO:0071103	DNA conformation change	-457386	-2380	12/326	641,891,3014,3070,3148,3159,4675,7153,55355,79682,201161,387103	BLM,CCNB1,H2AX,HELLS,HMGB2,HMGA1,NAP1L3,TOP2A,HJURP,CENPU,CENPV,CENPW
20_Member	GO Biological Processes	GO:0031055	chromatin remodeling at centromere	-429756	-2183	5/47	3070,55355,79682,201161,387103	HELLS,HJURP,CENPU,CENPV,CENPW
20_Member	GO Biological Processes	GO:0065004	protein-DNA complex assembly	-425679	-2153	10/246	1062,3014,3070,3148,4675,51053,55355,79682,201161,387103	CENPE,H2AX,HELLS,HMGB2,NAP1L3,GMNN,HJURP,CENPU,CENPV,CENPW
20_Member	GO Biological Processes	GO:0006338	chromatin remodeling	-369222	-1785	8/185	3070,3148,3159,6604,55355,79682,201161,387103	HELLS,HMGB2,HMGA1,SMARCD3,HJURP,CENPU,CENPV,CENPW
20_Member	GO Biological Processes	GO:0034728	nucleosome organization	-369222	-1785	8/185	3014,3148,3159,4675,6604,55355,79682,387103	H2AX,HMGB2,HMGA1,NAP1L3,SMARCD3,HJURP,CENPU,CENPW
20_Member	GO Biological Processes	GO:0006334	nucleosome assembly	-281222	-1189	6/144	3014,3148,4675,55355,79682,387103	H2AX,HMGB2,NAP1L3,HJURP,CENPU,CENPW
20_Member	Reactome Gene Sets	R-HSA-73886	Chromosome Maintenance	-245312	-959	5/118	641,3014,55355,79682,387103	BLM,H2AX,HJURP,CENPU,CENPW
20_Member	Reactome Gene Sets	R-HSA-606279	Deposition of new CENPA-containing nucleosomes at the centromere	-242311	-942	4/74	3014,55355,79682,387103	H2AX,HJURP,CENPU,CENPW
20_Member	Reactome Gene Sets	R-HSA-774815	Nucleosome assembly	-242311	-942	4/74	3014,55355,79682,387103	H2AX,HJURP,CENPU,CENPW
20_Member	GO Biological Processes	GO:0034080	CENP-A containing nucleosome assembly	-222561	-810	3/43	55355,79682,387103	HJURP,CENPU,CENPW
20_Member	GO Biological Processes	GO:0061641	CENP-A containing chromatin organization	-222561	-810	3/43	55355,79682,387103	HJURP,CENPU,CENPW

## Sheet: Table S3
Supplementary Table 3. Functional enrichment analysis list generated in the Metascape tool (https://metascape.org) [DOI: 10.1038/s41467-019-09234-6] for DEGs in the placenta tissues (1º trimester x 2º trimester and 1º trimester x 2º trimester.
GroupID	Category	Term	Description	LogP	Log(q-value)	InTerm_InList	Genes	Symbols
1_Summary	GO Biological Processes	GO:0007565	female pregnancy	-138633	-9544	30/194	133,412,1392,2013,2113,3291,3675,4012,5618,5669,5670,5671,5672,5673,5675,5676,5678,6513,6777,7048,7056,7319,8909,10135,10266,23641,51673,53405,54407,100506013,23764	ADM,STS,CRH,EMP2,ETS1,HSD11B2,ITGA3,LNPEP,PRLR,PSG1,PSG2,PSG3,PSG4,PSG5,PSG6,PSG7,PSG9,SLC2A1,STAT5B,TGFBR2,THBD,UBE2A,ENDOU,NAMPT,RAMP2,LDOC1,TPPP3,CLIC5,SLC38A2,APELA,MAFF
1_Member	GO Biological Processes	GO:0007565	female pregnancy	-138633	-9544	30/194	133,412,1392,2013,2113,3291,3675,4012,5618,5669,5670,5671,5672,5673,5675,5676,5678,6513,6777,7048,7056,7319,8909,10135,10266,23641,51673,53405,54407,100506013	ADM,STS,CRH,EMP2,ETS1,HSD11B2,ITGA3,LNPEP,PRLR,PSG1,PSG2,PSG3,PSG4,PSG5,PSG6,PSG7,PSG9,SLC2A1,STAT5B,TGFBR2,THBD,UBE2A,ENDOU,NAMPT,RAMP2,LDOC1,TPPP3,CLIC5,SLC38A2,APELA
1_Member	GO Biological Processes	GO:0044706	multi-multicellular organism process	-129549	-8937	31/224	133,412,1392,2013,2113,3291,3675,4012,5618,5669,5670,5671,5672,5673,5675,5676,5678,6513,6777,7048,7056,7319,8909,10135,10266,23641,23764,51673,53405,54407,100506013	ADM,STS,CRH,EMP2,ETS1,HSD11B2,ITGA3,LNPEP,PRLR,PSG1,PSG2,PSG3,PSG4,PSG5,PSG6,PSG7,PSG9,SLC2A1,STAT5B,TGFBR2,THBD,UBE2A,ENDOU,NAMPT,RAMP2,LDOC1,MAFF,TPPP3,CLIC5,SLC38A2,APELA
2_Summary	GO Biological Processes	GO:0001568	blood vessel development	-118527	-8011	59/777	94,133,185,187,196,388,719,857,947,1003,1116,1289,1536,2013,2022,2113,2701,2969,3397,3569,4091,4092,4192,4223,4897,5155,5175,5728,5921,6091,6926,6943,7010,7046,7048,7057,7098,7422,7472,8038,8862,9037,10014,10052,10266,10365,10672,23462,51129,54922,55273,57608,79625,79812,81575,221395,407013,441478,100506013,654,858,3148,949,4830,7099,9104,57560,135228,1236,1601,2526,2821,3675,5328,5962,6809,9547,…	ACVRL1,ADM,AGTR1,APLNR,AHR,RHOB,C3AR1,CAV1,CD34,CDH5,CHI3L1,COL5A1,CYBB,EMP2,ENG,ETS1,GJA4,GTF2I,ID1,IL6,SMAD6,SMAD7,MDK,MEOX2,NRCAM,PDGFB,PECAM1,PTEN,RASA1,ROBO1,TBX3,TCF21,TEK,TGFBR1,TGFBR2,THBS1,TLR3,VEGFA,WNT2,ADAM12,APLN,SEMA5A,HDAC5,GJC1,RAMP2,KLF2,GNA13,HEY1,ANGPTL4,RASIP1,TMEM100,JCAD,NDNF,MMRN2,APOLD1,ADGRF5,MIR24-2,NRARP,APELA,BMP6,CAV2,HMGB2,SCARB1,NME1,TLR4,RGN,IFT80,CD109,CCR7,DAB2,F…
2_Member	GO Biological Processes	GO:0001568	blood vessel development	-118527	-8011	59/777	94,133,185,187,196,388,719,857,947,1003,1116,1289,1536,2013,2022,2113,2701,2969,3397,3569,4091,4092,4192,4223,4897,5155,5175,5728,5921,6091,6926,6943,7010,7046,7048,7057,7098,7422,7472,8038,8862,9037,10014,10052,10266,10365,10672,23462,51129,54922,55273,57608,79625,79812,81575,221395,407013,441478,100506013	ACVRL1,ADM,AGTR1,APLNR,AHR,RHOB,C3AR1,CAV1,CD34,CDH5,CHI3L1,COL5A1,CYBB,EMP2,ENG,ETS1,GJA4,GTF2I,ID1,IL6,SMAD6,SMAD7,MDK,MEOX2,NRCAM,PDGFB,PECAM1,PTEN,RASA1,ROBO1,TBX3,TCF21,TEK,TGFBR1,TGFBR2,THBS1,TLR3,VEGFA,WNT2,ADAM12,APLN,SEMA5A,HDAC5,GJC1,RAMP2,KLF2,GNA13,HEY1,ANGPTL4,RASIP1,TMEM100,JCAD,NDNF,MMRN2,APOLD1,ADGRF5,MIR24-2,NRARP,APELA
2_Member	GO Biological Processes	GO:0001525	angiogenesis	-10.65	-6933	48/594	94,133,185,187,388,719,857,947,1003,1116,1536,2013,2022,2113,2969,3397,3569,4192,4223,4897,5175,5728,6091,6943,7010,7046,7048,7057,7098,7422,8038,8862,9037,10014,10266,10365,10672,23462,51129,54922,55273,57608,79625,79812,81575,407013,441478,100506013	ACVRL1,ADM,AGTR1,APLNR,RHOB,C3AR1,CAV1,CD34,CDH5,CHI3L1,CYBB,EMP2,ENG,ETS1,GTF2I,ID1,IL6,MDK,MEOX2,NRCAM,PECAM1,PTEN,ROBO1,TCF21,TEK,TGFBR1,TGFBR2,THBS1,TLR3,VEGFA,ADAM12,APLN,SEMA5A,HDAC5,RAMP2,KLF2,GNA13,HEY1,ANGPTL4,RASIP1,TMEM100,JCAD,NDNF,MMRN2,APOLD1,MIR24-2,NRARP,APELA
2_Member	GO Biological Processes	GO:0048514	blood vessel morphogenesis	-103737	-6754	52/690	94,133,185,187,388,719,857,947,1003,1116,1536,2013,2022,2113,2969,3397,3569,4092,4192,4223,4897,5175,5728,5921,6091,6943,7010,7046,7048,7057,7098,7422,8038,8862,9037,10014,10052,10266,10365,10672,23462,51129,54922,55273,57608,79625,79812,81575,221395,407013,441478,100506013	ACVRL1,ADM,AGTR1,APLNR,RHOB,C3AR1,CAV1,CD34,CDH5,CHI3L1,CYBB,EMP2,ENG,ETS1,GTF2I,ID1,IL6,SMAD7,MDK,MEOX2,NRCAM,PECAM1,PTEN,RASA1,ROBO1,TCF21,TEK,TGFBR1,TGFBR2,THBS1,TLR3,VEGFA,ADAM12,APLN,SEMA5A,HDAC5,GJC1,RAMP2,KLF2,GNA13,HEY1,ANGPTL4,RASIP1,TMEM100,JCAD,NDNF,MMRN2,APOLD1,ADGRF5,MIR24-2,NRARP,APELA
2_Member	GO Biological Processes	GO:1904018	positive regulation of vasculature development	-887606	-5598	26/233	94,133,185,187,388,719,947,1003,1116,1536,2022,2113,4192,5155,7010,7048,7057,7098,7422,8038,9037,10266,51129,55273,57608,100506013	ACVRL1,ADM,AGTR1,APLNR,RHOB,C3AR1,CD34,CDH5,CHI3L1,CYBB,ENG,ETS1,MDK,PDGFB,TEK,TGFBR2,THBS1,TLR3,VEGFA,ADAM12,SEMA5A,RAMP2,ANGPTL4,TMEM100,JCAD,APELA
2_Member	GO Biological Processes	GO:0045766	positive regulation of angiogenesis	-861758	-5378	24/206	94,133,185,187,388,719,947,1003,1116,1536,2022,2113,4192,7010,7048,7057,7098,7422,8038,9037,10266,51129,57608,100506013	ACVRL1,ADM,AGTR1,APLNR,RHOB,C3AR1,CD34,CDH5,CHI3L1,CYBB,ENG,ETS1,MDK,TEK,TGFBR2,THBS1,TLR3,VEGFA,ADAM12,SEMA5A,RAMP2,ANGPTL4,JCAD,APELA
2_Member	GO Biological Processes	GO:1901342	regulation of vasculature development	-842171	-5217	36/434	94,133,185,187,388,719,947,1003,1116,1536,2013,2022,2113,2969,3397,3569,4192,4223,5155,7010,7048,7057,7098,7422,8038,9037,10014,10266,10365,23462,51129,55273,57608,79812,407013,100506013	ACVRL1,ADM,AGTR1,APLNR,RHOB,C3AR1,CD34,CDH5,CHI3L1,CYBB,EMP2,ENG,ETS1,GTF2I,ID1,IL6,MDK,MEOX2,PDGFB,TEK,TGFBR2,THBS1,TLR3,VEGFA,ADAM12,SEMA5A,HDAC5,RAMP2,KLF2,HEY1,ANGPTL4,TMEM100,JCAD,MMRN2,MIR24-2,APELA
2_Member	GO Biological Processes	GO:0001938	positive regulation of endothelial cell proliferation	-800492	-4890	17/112	94,185,187,654,858,3148,4192,5155,7010,7046,7422,7472,8862,9037,57608,441478,100506013	ACVRL1,AGTR1,APLNR,BMP6,CAV2,HMGB2,MDK,PDGFB,TEK,TGFBR1,VEGFA,WNT2,APLN,SEMA5A,JCAD,NRARP,APELA
2_Member	GO Biological Processes	GO:0045765	regulation of angiogenesis	-792551	-4837	33/392	94,133,185,187,388,719,947,1003,1116,1536,2013,2022,2113,2969,3397,3569,4192,4223,7010,7048,7057,7098,7422,8038,9037,10014,10266,10365,51129,57608,79812,407013,100506013	ACVRL1,ADM,AGTR1,APLNR,RHOB,C3AR1,CD34,CDH5,CHI3L1,CYBB,EMP2,ENG,ETS1,GTF2I,ID1,IL6,MDK,MEOX2,TEK,TGFBR2,THBS1,TLR3,VEGFA,ADAM12,SEMA5A,HDAC5,RAMP2,KLF2,ANGPTL4,JCAD,MMRN2,MIR24-2,APELA
2_Member	GO Biological Processes	GO:0001935	endothelial cell proliferation	-749501	-4498	22/200	94,185,187,654,857,858,947,949,3148,4192,5155,7010,7046,7057,7422,7472,8862,9037,57608,407013,441478,100506013	ACVRL1,AGTR1,APLNR,BMP6,CAV1,CAV2,CD34,SCARB1,HMGB2,MDK,PDGFB,TEK,TGFBR1,THBS1,VEGFA,WNT2,APLN,SEMA5A,JCAD,MIR24-2,NRARP,APELA
2_Member	GO Biological Processes	GO:0001936	regulation of endothelial cell proliferation	-678608	-3898	20/184	94,185,187,654,857,858,3148,4192,5155,7010,7046,7057,7422,7472,8862,9037,57608,407013,441478,100506013	ACVRL1,AGTR1,APLNR,BMP6,CAV1,CAV2,HMGB2,MDK,PDGFB,TEK,TGFBR1,THBS1,VEGFA,WNT2,APLN,SEMA5A,JCAD,MIR24-2,NRARP,APELA
2_Member	GO Biological Processes	GO:0050679	positive regulation of epithelial cell proliferation	-586472	-3286	20/210	94,185,187,654,858,3148,3397,4192,4830,5155,7010,7046,7099,7422,7472,8862,9037,57608,441478,100506013	ACVRL1,AGTR1,APLNR,BMP6,CAV2,HMGB2,ID1,MDK,NME1,PDGFB,TEK,TGFBR1,TLR4,VEGFA,WNT2,APLN,SEMA5A,JCAD,NRARP,APELA
2_Member	GO Biological Processes	GO:0002043	blood vessel endothelial cell proliferation involved in sprouting angiogenesis	-584649	-3283	10/53	94,185,187,7057,7422,9037,57608,407013,441478,100506013	ACVRL1,AGTR1,APLNR,THBS1,VEGFA,SEMA5A,JCAD,MIR24-2,NRARP,APELA
2_Member	GO Biological Processes	GO:0002040	sprouting angiogenesis	-537313	-2989	18/188	94,185,187,2022,4223,6091,7010,7057,7422,9037,10014,10266,10365,57608,79812,407013,441478,100506013	ACVRL1,AGTR1,APLNR,ENG,MEOX2,ROBO1,TEK,THBS1,VEGFA,SEMA5A,HDAC5,RAMP2,KLF2,JCAD,MMRN2,MIR24-2,NRARP,APELA
2_Member	GO Biological Processes	GO:0050678	regulation of epithelial cell proliferation	-531519	-2941	28/396	94,185,187,654,857,858,3148,3397,4192,4830,5155,5728,6091,7010,7046,7057,7099,7422,7472,8862,9037,9104,57560,57608,135228,407013,441478,100506013	ACVRL1,AGTR1,APLNR,BMP6,CAV1,CAV2,HMGB2,ID1,MDK,NME1,PDGFB,PTEN,ROBO1,TEK,TGFBR1,THBS1,TLR4,VEGFA,WNT2,APLN,SEMA5A,RGN,IFT80,JCAD,CD109,MIR24-2,NRARP,APELA
2_Member	GO Biological Processes	GO:0040017	positive regulation of locomotion	-521483	-2876	37/612	388,719,857,858,949,1003,1236,1601,2113,2526,2821,3569,3675,4192,5155,5175,5328,5962,6809,7010,7046,7048,7057,7422,9037,9547,22800,25978,29126,54209,56920,57608,57698,58494,83483,286077,100506013	RHOB,C3AR1,CAV1,CAV2,SCARB1,CDH5,CCR7,DAB2,ETS1,FUT4,GPI,IL6,ITGA3,MDK,PDGFB,PECAM1,PLAU,RDX,STX3,TEK,TGFBR1,TGFBR2,THBS1,VEGFA,SEMA5A,CXCL14,RRAS2,CHMP2B,CD274,TREM2,SEMA3G,JCAD,SHTN1,JAM2,PLVAP,FAM83H,APELA
2_Member	GO Biological Processes	GO:0090132	epithelium migration	-509929	-2789	26/362	94,388,949,2013,2113,2821,3397,3675,4223,5155,5175,5728,6091,6286,7010,7046,7048,7057,7422,9037,10014,51466,57608,79812,407013,100506013	ACVRL1,RHOB,SCARB1,EMP2,ETS1,GPI,ID1,ITGA3,MEOX2,PDGFB,PECAM1,PTEN,ROBO1,S100P,TEK,TGFBR1,TGFBR2,THBS1,VEGFA,SEMA5A,HDAC5,EVL,JCAD,MMRN2,MIR24-2,APELA
2_Member	GO Biological Processes	GO:0050673	epithelial cell proliferation	-504953	-2772	30/455	94,185,187,654,857,858,947,949,3148,3397,4192,4830,5155,5728,6091,7010,7046,7057,7099,7422,7472,8862,9037,9104,57560,57608,135228,407013,441478,100506013	ACVRL1,AGTR1,APLNR,BMP6,CAV1,CAV2,CD34,SCARB1,HMGB2,ID1,MDK,NME1,PDGFB,PTEN,ROBO1,TEK,TGFBR1,THBS1,TLR4,VEGFA,WNT2,APLN,SEMA5A,RGN,IFT80,JCAD,CD109,MIR24-2,NRARP,APELA
2_Member	GO Biological Processes	GO:0043542	endothelial cell migration	-500977	-2742	22/280	94,388,949,2013,2113,2821,3397,4223,5155,5175,5728,6091,6286,7010,7046,7057,7422,9037,10014,57608,79812,407013	ACVRL1,RHOB,SCARB1,EMP2,ETS1,GPI,ID1,MEOX2,PDGFB,PECAM1,PTEN,ROBO1,S100P,TEK,TGFBR1,THBS1,VEGFA,SEMA5A,HDAC5,JCAD,MMRN2,MIR24-2
2_Member	GO Biological Processes	GO:0090130	tissue migration	-497331	-2719	26/368	94,388,949,2013,2113,2821,3397,3675,4223,5155,5175,5728,6091,6286,7010,7046,7048,7057,7422,9037,10014,51466,57608,79812,407013,100506013	ACVRL1,RHOB,SCARB1,EMP2,ETS1,GPI,ID1,ITGA3,MEOX2,PDGFB,PECAM1,PTEN,ROBO1,S100P,TEK,TGFBR1,TGFBR2,THBS1,VEGFA,SEMA5A,HDAC5,EVL,JCAD,MMRN2,MIR24-2,APELA
2_Member	GO Biological Processes	GO:0030335	positive regulation of cell migration	-487773	-2652	34/560	388,719,857,949,1003,1236,1601,2113,2526,2821,3569,3675,4192,5155,5175,5328,5962,7010,7046,7048,7057,7422,9037,9547,22800,29126,54209,56920,57608,57698,58494,83483,286077,100506013	RHOB,C3AR1,CAV1,SCARB1,CDH5,CCR7,DAB2,ETS1,FUT4,GPI,IL6,ITGA3,MDK,PDGFB,PECAM1,PLAU,RDX,TEK,TGFBR1,TGFBR2,THBS1,VEGFA,SEMA5A,CXCL14,RRAS2,CD274,TREM2,SEMA3G,JCAD,SHTN1,JAM2,PLVAP,FAM83H,APELA
2_Member	GO Biological Processes	GO:0010631	epithelial cell migration	-46999	-2511	25/359	94,388,949,2013,2113,2821,3397,3675,4223,5155,5175,5728,6091,6286,7010,7046,7048,7057,7422,9037,10014,51466,57608,79812,407013	ACVRL1,RHOB,SCARB1,EMP2,ETS1,GPI,ID1,ITGA3,MEOX2,PDGFB,PECAM1,PTEN,ROBO1,S100P,TEK,TGFBR1,TGFBR2,THBS1,VEGFA,SEMA5A,HDAC5,EVL,JCAD,MMRN2,MIR24-2
2_Member	GO Biological Processes	GO:2000147	positive regulation of cell motility	-450564	-2382	34/584	388,719,857,949,1003,1236,1601,2113,2526,2821,3569,3675,4192,5155,5175,5328,5962,7010,7046,7048,7057,7422,9037,9547,22800,29126,54209,56920,57608,57698,58494,83483,286077,100506013	RHOB,C3AR1,CAV1,SCARB1,CDH5,CCR7,DAB2,ETS1,FUT4,GPI,IL6,ITGA3,MDK,PDGFB,PECAM1,PLAU,RDX,TEK,TGFBR1,TGFBR2,THBS1,VEGFA,SEMA5A,CXCL14,RRAS2,CD274,TREM2,SEMA3G,JCAD,SHTN1,JAM2,PLVAP,FAM83H,APELA
2_Member	GO Biological Processes	GO:0001667	ameboidal-type cell migration	-433983	-2302	29/472	94,388,949,2013,2022,2113,2821,3397,3675,4223,5155,5175,5728,6091,6286,7010,7046,7048,7057,7422,9037,10014,51466,56920,57608,79812,201161,407013,100506013	ACVRL1,RHOB,SCARB1,EMP2,ENG,ETS1,GPI,ID1,ITGA3,MEOX2,PDGFB,PECAM1,PTEN,ROBO1,S100P,TEK,TGFBR1,TGFBR2,THBS1,VEGFA,SEMA5A,HDAC5,EVL,SEMA3G,JCAD,MMRN2,CENPV,MIR24-2,APELA
2_Member	GO Biological Processes	GO:0051272	positive regulation of cellular component movement	-425816	-2243	34/601	388,719,857,949,1003,1236,1601,2113,2526,2821,3569,3675,4192,5155,5175,5328,5962,7010,7046,7048,7057,7422,9037,9547,22800,29126,54209,56920,57608,57698,58494,83483,286077,100506013	RHOB,C3AR1,CAV1,SCARB1,CDH5,CCR7,DAB2,ETS1,FUT4,GPI,IL6,ITGA3,MDK,PDGFB,PECAM1,PLAU,RDX,TEK,TGFBR1,TGFBR2,THBS1,VEGFA,SEMA5A,CXCL14,RRAS2,CD274,TREM2,SEMA3G,JCAD,SHTN1,JAM2,PLVAP,FAM83H,APELA
2_Member	GO Biological Processes	GO:0010632	regulation of epithelial cell migration	-368669	-1850	20/297	94,388,949,2013,2113,2821,3675,4223,5155,5728,7010,7048,7057,7422,9037,10014,51466,57608,79812,407013	ACVRL1,RHOB,SCARB1,EMP2,ETS1,GPI,ITGA3,MEOX2,PDGFB,PTEN,TEK,TGFBR2,THBS1,VEGFA,SEMA5A,HDAC5,EVL,JCAD,MMRN2,MIR24-2
2_Member	GO Biological Processes	GO:1903587	regulation of blood vessel endothelial cell proliferation involved in sprouting angiogenesis	-364002	-1819	7/46	185,187,7057,7422,57608,407013,100506013	AGTR1,APLNR,THBS1,VEGFA,JCAD,MIR24-2,APELA
2_Member	GO Biological Processes	GO:1903589	positive regulation of blood vessel endothelial cell proliferation involved in sprouting angiogenesi	-35773	-1770	5/22	185,187,7422,57608,100506013	AGTR1,APLNR,VEGFA,JCAD,APELA
2_Member	GO Biological Processes	GO:0043534	blood vessel endothelial cell migration	-328873	-1572	14/183	94,949,2013,2113,3397,4223,5155,6091,7057,7422,10014,57608,79812,407013	ACVRL1,SCARB1,EMP2,ETS1,ID1,MEOX2,PDGFB,ROBO1,THBS1,VEGFA,HDAC5,JCAD,MMRN2,MIR24-2
2_Member	GO Biological Processes	GO:0010594	regulation of endothelial cell migration	-313653	-1463	16/234	94,388,949,2013,2113,2821,4223,5155,7010,7057,7422,9037,10014,57608,79812,407013	ACVRL1,RHOB,SCARB1,EMP2,ETS1,GPI,MEOX2,PDGFB,TEK,THBS1,VEGFA,SEMA5A,HDAC5,JCAD,MMRN2,MIR24-2
2_Member	GO Biological Processes	GO:1903670	regulation of sprouting angiogenesis	-279529	-1225	11/140	185,187,4223,7057,7422,10014,10365,57608,79812,407013,100506013	AGTR1,APLNR,MEOX2,THBS1,VEGFA,HDAC5,KLF2,JCAD,MMRN2,MIR24-2,APELA
2_Member	GO Biological Processes	GO:0010634	positive regulation of epithelial cell migration	-250104	-1040	12/175	388,949,2113,2821,3675,5155,7010,7048,7057,7422,9037,57608	RHOB,SCARB1,ETS1,GPI,ITGA3,PDGFB,TEK,TGFBR2,THBS1,VEGFA,SEMA5A,JCAD
2_Member	GO Biological Processes	GO:0010595	positive regulation of endothelial cell migration	-249881	-1039	10/131	388,949,2113,2821,5155,7010,7057,7422,9037,57608	RHOB,SCARB1,ETS1,GPI,PDGFB,TEK,THBS1,VEGFA,SEMA5A,JCAD
3_Summary	GO Biological Processes	GO:0050878	regulation of body fluid levels	-102569	-6716	43/507	87,133,134,187,540,725,857,947,948,953,966,2013,2313,2821,3045,3046,3291,3569,4830,5028,5055,5155,5328,5577,5618,5868,6338,6777,7035,7056,7057,7099,7225,7422,7980,8862,10062,10461,10551,10672,23764,30845,196883,94,891,949,1289,2113,4192,5175,5728,6279,6382,7046,7048,79625,135228,6790,885,1003,1588,2213,4345,6091,6397,7010,9037,56920,114769	ACTN1,ADM,ADORA1,APLNR,ATP7B,C4BPB,CAV1,CD34,CD36,ENTPD1,CD59,EMP2,FLI1,GPI,HBD,HBE1,HSD11B2,IL6,NME1,P2RY1,SERPINB2,PDGFB,PLAU,PRKAR2B,PRLR,RAB5A,SCNN1B,STAT5B,TFPI,THBD,THBS1,TLR4,TRPC6,VEGFA,TFPI2,APLN,NR1H3,MERTK,AGR2,GNA13,MAFF,EHD3,ADCY4,ACVRL1,CCNB1,SCARB1,COL5A1,ETS1,MDK,PECAM1,PTEN,S100A8,SDC1,TGFBR1,TGFBR2,NDNF,CD109,AURKA,CCK,CDH5,CYP19A1,FCGR2B,CD200,ROBO1,SEC14L1,TEK,SEMA5A,SEMA3G,CA…
3_Member	GO Biological Processes	GO:0050878	regulation of body fluid levels	-102569	-6716	43/507	87,133,134,187,540,725,857,947,948,953,966,2013,2313,2821,3045,3046,3291,3569,4830,5028,5055,5155,5328,5577,5618,5868,6338,6777,7035,7056,7057,7099,7225,7422,7980,8862,10062,10461,10551,10672,23764,30845,196883	ACTN1,ADM,ADORA1,APLNR,ATP7B,C4BPB,CAV1,CD34,CD36,ENTPD1,CD59,EMP2,FLI1,GPI,HBD,HBE1,HSD11B2,IL6,NME1,P2RY1,SERPINB2,PDGFB,PLAU,PRKAR2B,PRLR,RAB5A,SCNN1B,STAT5B,TFPI,THBD,THBS1,TLR4,TRPC6,VEGFA,TFPI2,APLN,NR1H3,MERTK,AGR2,GNA13,MAFF,EHD3,ADCY4
3_Member	GO Biological Processes	GO:0042060	wound healing	-71271	-4188	40/576	87,94,725,857,891,947,948,949,953,966,1289,2113,3045,3046,3569,4192,5028,5055,5155,5175,5328,5577,5728,5868,6279,6382,7035,7046,7048,7056,7057,7099,7225,7980,10461,10672,23764,30845,79625,135228	ACTN1,ACVRL1,C4BPB,CAV1,CCNB1,CD34,CD36,SCARB1,ENTPD1,CD59,COL5A1,ETS1,HBD,HBE1,IL6,MDK,P2RY1,SERPINB2,PDGFB,PECAM1,PLAU,PRKAR2B,PTEN,RAB5A,S100A8,SDC1,TFPI,TGFBR1,TGFBR2,THBD,THBS1,TLR4,TRPC6,TFPI2,MERTK,GNA13,MAFF,EHD3,NDNF,CD109
3_Member	GO Biological Processes	GO:0007599	hemostasis	-659473	-3807	28/341	87,725,857,947,948,953,966,2313,2821,3045,3046,3569,5028,5055,5155,5328,5577,5868,7035,7056,7057,7099,7225,7980,10461,10672,23764,30845	ACTN1,C4BPB,CAV1,CD34,CD36,ENTPD1,CD59,FLI1,GPI,HBD,HBE1,IL6,P2RY1,SERPINB2,PDGFB,PLAU,PRKAR2B,RAB5A,TFPI,THBD,THBS1,TLR4,TRPC6,TFPI2,MERTK,GNA13,MAFF,EHD3
3_Member	GO Biological Processes	GO:0009611	response to wounding	-590141	-3315	42/691	87,94,133,725,857,891,947,948,949,953,966,1289,2113,3045,3046,3569,4192,5028,5055,5155,5175,5328,5577,5728,5868,6279,6382,6790,7035,7046,7048,7056,7057,7099,7225,7980,10461,10672,23764,30845,79625,135228	ACTN1,ACVRL1,ADM,C4BPB,CAV1,CCNB1,CD34,CD36,SCARB1,ENTPD1,CD59,COL5A1,ETS1,HBD,HBE1,IL6,MDK,P2RY1,SERPINB2,PDGFB,PECAM1,PLAU,PRKAR2B,PTEN,RAB5A,S100A8,SDC1,AURKA,TFPI,TGFBR1,TGFBR2,THBD,THBS1,TLR4,TRPC6,TFPI2,MERTK,GNA13,MAFF,EHD3,NDNF,CD109
3_Member	GO Biological Processes	GO:0007596	blood coagulation	-568514	-3187	26/336	87,725,857,947,948,953,966,3045,3046,3569,5028,5055,5155,5328,5577,5868,7035,7056,7057,7099,7225,7980,10461,10672,23764,30845	ACTN1,C4BPB,CAV1,CD34,CD36,ENTPD1,CD59,HBD,HBE1,IL6,P2RY1,SERPINB2,PDGFB,PLAU,PRKAR2B,RAB5A,TFPI,THBD,THBS1,TLR4,TRPC6,TFPI2,MERTK,GNA13,MAFF,EHD3
3_Member	GO Biological Processes	GO:0050817	coagulation	-554388	-3090	26/342	87,725,857,947,948,953,966,3045,3046,3569,5028,5055,5155,5328,5577,5868,7035,7056,7057,7099,7225,7980,10461,10672,23764,30845	ACTN1,C4BPB,CAV1,CD34,CD36,ENTPD1,CD59,HBD,HBE1,IL6,P2RY1,SERPINB2,PDGFB,PLAU,PRKAR2B,RAB5A,TFPI,THBD,THBS1,TLR4,TRPC6,TFPI2,MERTK,GNA13,MAFF,EHD3
3_Member	GO Biological Processes	GO:0030193	regulation of blood coagulation	-435101	-2302	10/77	857,947,948,5055,5155,5328,7035,7056,7057,7099	CAV1,CD34,CD36,SERPINB2,PDGFB,PLAU,TFPI,THBD,THBS1,TLR4
3_Member	GO Biological Processes	GO:1900046	regulation of hemostasis	-4302	-2275	10/78	857,947,948,5055,5155,5328,7035,7056,7057,7099	CAV1,CD34,CD36,SERPINB2,PDGFB,PLAU,TFPI,THBD,THBS1,TLR4
3_Member	GO Biological Processes	GO:0050818	regulation of coagulation	-411383	-2149	10/82	857,947,948,5055,5155,5328,7035,7056,7057,7099	CAV1,CD34,CD36,SERPINB2,PDGFB,PLAU,TFPI,THBD,THBS1,TLR4
3_Member	GO Biological Processes	GO:0032102	negative regulation of response to external stimulus	-39436	-2029	24/376	134,885,947,1003,1588,2113,2213,4192,4345,5055,5155,5328,5728,6091,6397,7010,7035,7056,7057,9037,10062,56920,114769,135228	ADORA1,CCK,CD34,CDH5,CYP19A1,ETS1,FCGR2B,MDK,CD200,SERPINB2,PDGFB,PLAU,PTEN,ROBO1,SEC14L1,TEK,TFPI,THBD,THBS1,SEMA5A,NR1H3,SEMA3G,CARD16,CD109
3_Member	GO Biological Processes	GO:1903035	negative regulation of response to wounding	-381174	-1930	10/89	947,4192,5055,5155,5328,5728,7035,7056,7057,135228	CD34,MDK,SERPINB2,PDGFB,PLAU,PTEN,TFPI,THBD,THBS1,CD109
3_Member	GO Biological Processes	GO:0061045	negative regulation of wound healing	-374894	-1894	9/74	947,5055,5155,5328,5728,7035,7056,7057,135228	CD34,SERPINB2,PDGFB,PLAU,PTEN,TFPI,THBD,THBS1,CD109
3_Member	GO Biological Processes	GO:0061041	regulation of wound healing	-350136	-1710	13/154	857,947,948,5055,5155,5328,5728,7035,7048,7056,7057,7099,135228	CAV1,CD34,CD36,SERPINB2,PDGFB,PLAU,PTEN,TFPI,TGFBR2,THBD,THBS1,TLR4,CD109
3_Member	GO Biological Processes	GO:0030195	negative regulation of blood coagulation	-346519	-1689	7/49	947,5055,5155,5328,7035,7056,7057	CD34,SERPINB2,PDGFB,PLAU,TFPI,THBD,THBS1
3_Member	GO Biological Processes	GO:1900047	negative regulation of hemostasis	-340989	-1655	7/50	947,5055,5155,5328,7035,7056,7057	CD34,SERPINB2,PDGFB,PLAU,TFPI,THBD,THBS1
3_Member	GO Biological Processes	GO:0050819	negative regulation of coagulation	-325203	-1551	7/53	947,5055,5155,5328,7035,7056,7057	CD34,SERPINB2,PDGFB,PLAU,TFPI,THBD,THBS1
3_Member	GO Biological Processes	GO:1903034	regulation of response to wounding	-321842	-1529	14/186	857,947,948,4192,5055,5155,5328,5728,7035,7048,7056,7057,7099,135228	CAV1,CD34,CD36,MDK,SERPINB2,PDGFB,PLAU,PTEN,TFPI,TGFBR2,THBD,THBS1,TLR4,CD109
3_Member	GO Biological Processes	GO:0042730	fibrinolysis	-235885	-949	4/25	5055,5328,7056,7057	SERPINB2,PLAU,THBD,THBS1
4_Summary	Reactome Gene Sets	R-HSA-109582	Hemostasis	-996028	-6486	48/622	87,388,481,857,948,1062,2791,2888,2983,3045,3046,3675,3796,3832,5028,5055,5155,5175,5328,5577,5590,5669,5670,5671,5672,5673,5675,5676,5678,5868,6382,7010,7035,7056,7057,7225,7422,10112,10461,10672,11004,23764,30845,58494,80228,84617,90952,135228	ACTN1,RHOB,ATP1B1,CAV1,CD36,CENPE,GNG11,GRB14,GUCY1B1,HBD,HBE1,ITGA3,KIF2A,KIF11,P2RY1,SERPINB2,PDGFB,PECAM1,PLAU,PRKAR2B,PRKCZ,PSG1,PSG2,PSG3,PSG4,PSG5,PSG6,PSG7,PSG9,RAB5A,SDC1,TEK,TFPI,THBD,THBS1,TRPC6,VEGFA,KIF20A,MERTK,GNA13,KIF2C,MAFF,EHD3,JAM2,ORAI2,TUBB6,ESAM,CD109
4_Member	Reactome Gene Sets	R-HSA-109582	Hemostasis	-996028	-6486	48/622	87,388,481,857,948,1062,2791,2888,2983,3045,3046,3675,3796,3832,5028,5055,5155,5175,5328,5577,5590,5669,5670,5671,5672,5673,5675,5676,5678,5868,6382,7010,7035,7056,7057,7225,7422,10112,10461,10672,11004,23764,30845,58494,80228,84617,90952,135228	ACTN1,RHOB,ATP1B1,CAV1,CD36,CENPE,GNG11,GRB14,GUCY1B1,HBD,HBE1,ITGA3,KIF2A,KIF11,P2RY1,SERPINB2,PDGFB,PECAM1,PLAU,PRKAR2B,PRKCZ,PSG1,PSG2,PSG3,PSG4,PSG5,PSG6,PSG7,PSG9,RAB5A,SDC1,TEK,TFPI,THBD,THBS1,TRPC6,VEGFA,KIF20A,MERTK,GNA13,KIF2C,MAFF,EHD3,JAM2,ORAI2,TUBB6,ESAM,CD109
4_Member	Reactome Gene Sets	R-HSA-202733	Cell surface interactions at the vascular wall	-814729	-5004	19/138	481,857,2888,3675,5175,5669,5670,5671,5672,5673,5675,5676,5678,6382,7010,7056,10461,58494,90952	ATP1B1,CAV1,GRB14,ITGA3,PECAM1,PSG1,PSG2,PSG3,PSG4,PSG5,PSG6,PSG7,PSG9,SDC1,TEK,THBD,MERTK,JAM2,ESAM
5_Summary	GO Biological Processes	GO:0043062	extracellular structure organization	-966585	-6250	38/429	185,633,857,858,947,948,949,1071,1287,1289,1292,1293,1404,1462,1805,2022,2113,2824,3384,3569,3675,4023,4320,5045,5155,5175,5320,6382,7046,7057,7077,8038,9619,10266,10609,23768,58494,79625,87,827,4238,5118,55214,81578,1003,1536,1846,3397,3730,5590,5921,6016,6236,6777,7422,9365,55824	AGTR1,BGN,CAV1,CAV2,CD34,CD36,SCARB1,CETP,COL4A5,COL5A1,COL6A2,COL6A3,HAPLN1,VCAN,DPT,ENG,ETS1,GPM6B,ICAM2,IL6,ITGA3,LPL,MMP11,FURIN,PDGFB,PECAM1,PLA2G2A,SDC1,TGFBR1,THBS1,TIMP2,ADAM12,ABCG1,RAMP2,P3H4,FLRT2,JAM2,NDNF,ACTN1,CAPN6,MFAP3,PCOLCE,P3H2,COL21A1,CDH5,CYBB,DUSP4,ID1,ANOS1,PRKCZ,RASA1,RIT1,RRAD,STAT5B,VEGFA,KL,PAG1
5_Member	GO Biological Processes	GO:0043062	extracellular structure organization	-966585	-6250	38/429	185,633,857,858,947,948,949,1071,1287,1289,1292,1293,1404,1462,1805,2022,2113,2824,3384,3569,3675,4023,4320,5045,5155,5175,5320,6382,7046,7057,7077,8038,9619,10266,10609,23768,58494,79625	AGTR1,BGN,CAV1,CAV2,CD34,CD36,SCARB1,CETP,COL4A5,COL5A1,COL6A2,COL6A3,HAPLN1,VCAN,DPT,ENG,ETS1,GPM6B,ICAM2,IL6,ITGA3,LPL,MMP11,FURIN,PDGFB,PECAM1,PLA2G2A,SDC1,TGFBR1,THBS1,TIMP2,ADAM12,ABCG1,RAMP2,P3H4,FLRT2,JAM2,NDNF
5_Member	GO Biological Processes	GO:0030198	extracellular matrix organization	-631218	-3584	29/373	633,857,858,1287,1289,1292,1293,1404,1462,1805,2022,2113,2824,3384,3569,3675,4320,5045,5155,5175,7046,7057,7077,8038,10266,10609,23768,58494,79625	BGN,CAV1,CAV2,COL4A5,COL5A1,COL6A2,COL6A3,HAPLN1,VCAN,DPT,ENG,ETS1,GPM6B,ICAM2,IL6,ITGA3,MMP11,FURIN,PDGFB,PECAM1,TGFBR1,THBS1,TIMP2,ADAM12,RAMP2,P3H4,FLRT2,JAM2,NDNF
5_Member	Reactome Gene Sets	R-HSA-1474244	Extracellular matrix organization	-551903	-3083	24/301	87,633,827,1287,1289,1292,1293,1404,1462,3384,3675,4238,4320,5045,5118,5155,5175,6382,7057,7077,8038,55214,58494,81578	ACTN1,BGN,CAPN6,COL4A5,COL5A1,COL6A2,COL6A3,HAPLN1,VCAN,ICAM2,ITGA3,MFAP3,MMP11,FURIN,PCOLCE,PDGFB,PECAM1,SDC1,THBS1,TIMP2,ADAM12,P3H2,JAM2,COL21A1
5_Member	Reactome Gene Sets	R-HSA-9006934	Signaling by Receptor Tyrosine Kinases	-218812	-840	24/506	857,1003,1287,1289,1292,1293,1536,1846,3397,3675,3730,5045,5155,5590,5921,6016,6236,6777,7057,7422,8038,9365,23768,55824	CAV1,CDH5,COL4A5,COL5A1,COL6A2,COL6A3,CYBB,DUSP4,ID1,ITGA3,ANOS1,FURIN,PDGFB,PRKCZ,RASA1,RIT1,RRAD,STAT5B,THBS1,VEGFA,ADAM12,KL,FLRT2,PAG1
6_Summary	GO Biological Processes	GO:1901652	response to peptide	-902711	-5684	42/534	133,154,185,445,857,858,948,1442,1443,1444,1536,2170,2213,2688,2689,2888,3291,3397,4023,5577,5590,5618,5728,6272,6513,6777,7010,7079,7099,7832,8412,8743,9365,10014,10135,10365,10626,23641,54209,55765,151176,196883,196,598,641,1392,2230,2551,2983,5028,7098,54464,80315,340061,31,440,1601,1789,2104,5962,5972,6943,7025,7035,10062,10266,10886,57678,153222,167465,728358,134,1287,3730,5155,5921,6091,705…	ADM,ADRB2,AGTR1,ASS1,CAV1,CAV2,CD36,CSH1,CSH2,CSHL1,CYBB,FABP3,FCGR2B,GH1,GH2,GRB14,HSD11B2,ID1,LPL,PRKAR2B,PRKCZ,PRLR,PTEN,SORT1,SLC2A1,STAT5B,TEK,TIMP4,TLR4,BTG2,BCAR3,TNFSF10,KL,HDAC5,NAMPT,KLF2,TRIM16,LDOC1,TREM2,INAVA,ERFE,ADCY4,AHR,BCL2L1,BLM,CRH,FDX1,GABPA,GUCY1B1,P2RY1,TLR3,XRN1,CPEB4,STING1,ACACA,ASNS,DAB2,DNMT3B,ESRRG,RDX,REN,TCF21,NR2F1,TFPI,NR1H3,RAMP2,NPFFR2,GPAM,CREBRF,ZNF366,DEFA1B…
6_Member	GO Biological Processes	GO:1901652	response to peptide	-902711	-5684	42/534	133,154,185,445,857,858,948,1442,1443,1444,1536,2170,2213,2688,2689,2888,3291,3397,4023,5577,5590,5618,5728,6272,6513,6777,7010,7079,7099,7832,8412,8743,9365,10014,10135,10365,10626,23641,54209,55765,151176,196883	ADM,ADRB2,AGTR1,ASS1,CAV1,CAV2,CD36,CSH1,CSH2,CSHL1,CYBB,FABP3,FCGR2B,GH1,GH2,GRB14,HSD11B2,ID1,LPL,PRKAR2B,PRKCZ,PRLR,PTEN,SORT1,SLC2A1,STAT5B,TEK,TIMP4,TLR4,BTG2,BCAR3,TNFSF10,KL,HDAC5,NAMPT,KLF2,TRIM16,LDOC1,TREM2,INAVA,ERFE,ADCY4
6_Member	GO Biological Processes	GO:1901699	cellular response to nitrogen compound	-683995	-3936	43/660	154,185,196,445,598,641,857,858,948,1392,1442,1443,1444,1536,2213,2230,2551,2688,2689,2888,2983,3397,4023,5028,5577,5590,5618,5728,6777,7098,7099,8412,9365,10014,10135,10365,23641,54209,54464,80315,151176,196883,340061	ADRB2,AGTR1,AHR,ASS1,BCL2L1,BLM,CAV1,CAV2,CD36,CRH,CSH1,CSH2,CSHL1,CYBB,FCGR2B,FDX1,GABPA,GH1,GH2,GRB14,GUCY1B1,ID1,LPL,P2RY1,PRKAR2B,PRKCZ,PRLR,PTEN,STAT5B,TLR3,TLR4,BCAR3,KL,HDAC5,NAMPT,KLF2,LDOC1,TREM2,XRN1,CPEB4,ERFE,ADCY4,STING1
6_Member	GO Biological Processes	GO:0071417	cellular response to organonitrogen compound	-671652	-3860	40/597	154,185,196,445,598,641,857,858,948,1392,1442,1443,1444,1536,2213,2230,2551,2688,2689,2888,3397,4023,5028,5577,5590,5618,5728,6777,7099,8412,9365,10014,10135,10365,23641,54209,54464,80315,151176,196883	ADRB2,AGTR1,AHR,ASS1,BCL2L1,BLM,CAV1,CAV2,CD36,CRH,CSH1,CSH2,CSHL1,CYBB,FCGR2B,FDX1,GABPA,GH1,GH2,GRB14,ID1,LPL,P2RY1,PRKAR2B,PRKCZ,PRLR,PTEN,STAT5B,TLR4,BCAR3,KL,HDAC5,NAMPT,KLF2,LDOC1,TREM2,XRN1,CPEB4,ERFE,ADCY4
6_Member	GO Biological Processes	GO:0043434	response to peptide hormone	-666765	-3854	33/443	133,185,445,857,858,1442,1443,1444,1536,2170,2688,2689,2888,3291,4023,5577,5590,5618,5728,6272,6513,6777,7010,7079,7832,8412,8743,9365,10014,10135,10626,151176,196883	ADM,AGTR1,ASS1,CAV1,CAV2,CSH1,CSH2,CSHL1,CYBB,FABP3,GH1,GH2,GRB14,HSD11B2,LPL,PRKAR2B,PRKCZ,PRLR,PTEN,SORT1,SLC2A1,STAT5B,TEK,TIMP4,BTG2,BCAR3,TNFSF10,KL,HDAC5,NAMPT,TRIM16,ERFE,ADCY4
6_Member	GO Biological Processes	GO:1901653	cellular response to peptide	-624694	-3561	30/397	154,185,445,857,858,948,1442,1443,1444,2213,2688,2689,2888,3397,4023,5577,5590,5618,5728,6777,7099,8412,9365,10014,10135,10365,23641,54209,151176,196883	ADRB2,AGTR1,ASS1,CAV1,CAV2,CD36,CSH1,CSH2,CSHL1,FCGR2B,GH1,GH2,GRB14,ID1,LPL,PRKAR2B,PRKCZ,PRLR,PTEN,STAT5B,TLR4,BCAR3,KL,HDAC5,NAMPT,KLF2,LDOC1,TREM2,ERFE,ADCY4
6_Member	GO Biological Processes	GO:0032870	cellular response to hormone stimulus	-483782	-2623	40/712	31,185,440,445,857,858,1392,1442,1443,1444,1601,1789,2104,2688,2689,2888,4023,5577,5590,5618,5728,5962,5972,6777,6943,7025,7035,8412,9365,10014,10062,10135,10266,10886,57678,151176,153222,167465,196883,728358	ACACA,AGTR1,ASNS,ASS1,CAV1,CAV2,CRH,CSH1,CSH2,CSHL1,DAB2,DNMT3B,ESRRG,GH1,GH2,GRB14,LPL,PRKAR2B,PRKCZ,PRLR,PTEN,RDX,REN,STAT5B,TCF21,NR2F1,TFPI,BCAR3,KL,HDAC5,NR1H3,NAMPT,RAMP2,NPFFR2,GPAM,ERFE,CREBRF,ZNF366,ADCY4,DEFA1B
6_Member	GO Biological Processes	GO:0007169	transmembrane receptor protein tyrosine kinase signaling pathway	-449917	-2379	40/737	134,154,858,1287,1442,1443,1444,1536,2688,2689,2888,3730,5155,5590,5618,5728,5921,6091,6272,6777,7010,7057,7422,8412,8862,9365,10135,10461,10551,23294,23768,51232,55816,57608,64651,79628,79801,79812,81848,151176	ADORA1,ADRB2,CAV2,COL4A5,CSH1,CSH2,CSHL1,CYBB,GH1,GH2,GRB14,ANOS1,PDGFB,PRKCZ,PRLR,PTEN,RASA1,ROBO1,SORT1,STAT5B,TEK,THBS1,VEGFA,BCAR3,APLN,KL,NAMPT,MERTK,AGR2,ANKS1A,FLRT2,CRIM1,DOK5,JCAD,CSRNP1,SH3TC2,SHCBP1,MMRN2,SPRY4,ERFE
6_Member	GO Biological Processes	GO:0031667	response to nutrient levels	-426428	-2244	30/501	133,153,154,440,445,885,1442,1443,1444,1536,1789,2539,2688,2689,3291,3939,4023,5028,5287,5728,6513,7048,7378,7706,8493,10135,22856,54407,80315,440738	ADM,ADRB1,ADRB2,ASNS,ASS1,CCK,CSH1,CSH2,CSHL1,CYBB,DNMT3B,G6PD,GH1,GH2,HSD11B2,LDHA,LPL,P2RY1,PIK3C2B,PTEN,SLC2A1,TGFBR2,UPP1,TRIM25,PPM1D,NAMPT,CHSY1,SLC38A2,CPEB4,MAP1LC3C
6_Member	GO Biological Processes	GO:0009991	response to extracellular stimulus	-413732	-2167	31/534	133,153,154,440,445,875,885,1442,1443,1444,1536,1789,2539,2688,2689,3291,3939,4023,5028,5287,5728,6513,7048,7378,7706,8493,10135,22856,54407,80315,440738	ADM,ADRB1,ADRB2,ASNS,ASS1,CBS,CCK,CSH1,CSH2,CSHL1,CYBB,DNMT3B,G6PD,GH1,GH2,HSD11B2,LDHA,LPL,P2RY1,PIK3C2B,PTEN,SLC2A1,TGFBR2,UPP1,TRIM25,PPM1D,NAMPT,CHSY1,SLC38A2,CPEB4,MAP1LC3C
6_Member	GO Biological Processes	GO:0071375	cellular response to peptide hormone stimulus	-39899	-2060	22/327	185,445,857,858,1442,1443,1444,2688,2689,2888,4023,5577,5590,5618,5728,6777,8412,9365,10014,10135,151176,196883	AGTR1,ASS1,CAV1,CAV2,CSH1,CSH2,CSHL1,GH1,GH2,GRB14,LPL,PRKAR2B,PRKCZ,PRLR,PTEN,STAT5B,BCAR3,KL,HDAC5,NAMPT,ERFE,ADCY4
7_Summary	GO Biological Processes	GO:0043408	regulation of MAPK cascade	-900339	-5684	52/754	134,154,857,858,948,1116,1236,1326,1846,2213,2305,2633,2688,3397,3569,4616,5028,5037,5155,5320,5322,5590,5728,5972,6091,6283,6788,7010,7046,7057,7077,7098,7099,7422,8412,8491,9365,10114,10886,10912,11211,28951,54209,55765,55816,57447,57608,81848,285613,407013,100133941,100506013,891,991,1062,2013,2258,4345,4751,5577,5618,7048,10461,11065,22924,23531,55607,56892,84722,140609,196883,641,54922,9459,…	ADORA1,ADRB2,CAV1,CAV2,CD36,CHI3L1,CCR7,MAP3K8,DUSP4,FCGR2B,FOXM1,GBP1,GH1,ID1,IL6,GADD45B,P2RY1,PEBP1,PDGFB,PLA2G2A,PLA2G5,PRKCZ,PTEN,REN,ROBO1,S100A12,STK3,TEK,TGFBR1,THBS1,TIMP2,TLR3,TLR4,VEGFA,BCAR3,MAP4K3,KL,HIPK3,NPFFR2,GADD45G,FZD10,TRIB2,TREM2,INAVA,DOK5,NDRG2,JCAD,SPRY4,RELL2,MIR24-2,CD24,APELA,CCNB1,CDC20,CENPE,EMP2,FGF13,CD200,NEK2,PRKAR2B,PRLR,TGFBR2,MERTK,UBE2C,MAPRE3,MMD,PPP1R9A,TCI…
7_Member	GO Biological Processes	GO:0043408	regulation of MAPK cascade	-900339	-5684	52/754	134,154,857,858,948,1116,1236,1326,1846,2213,2305,2633,2688,3397,3569,4616,5028,5037,5155,5320,5322,5590,5728,5972,6091,6283,6788,7010,7046,7057,7077,7098,7099,7422,8412,8491,9365,10114,10886,10912,11211,28951,54209,55765,55816,57447,57608,81848,285613,407013,100133941,100506013	ADORA1,ADRB2,CAV1,CAV2,CD36,CHI3L1,CCR7,MAP3K8,DUSP4,FCGR2B,FOXM1,GBP1,GH1,ID1,IL6,GADD45B,P2RY1,PEBP1,PDGFB,PLA2G2A,PLA2G5,PRKCZ,PTEN,REN,ROBO1,S100A12,STK3,TEK,TGFBR1,THBS1,TIMP2,TLR3,TLR4,VEGFA,BCAR3,MAP4K3,KL,HIPK3,NPFFR2,GADD45G,FZD10,TRIB2,TREM2,INAVA,DOK5,NDRG2,JCAD,SPRY4,RELL2,MIR24-2,CD24,APELA
7_Member	GO Biological Processes	GO:0043410	positive regulation of MAPK cascade	-762685	-4586	40/552	134,154,858,948,1116,1236,1326,2213,2688,3569,4616,5028,5155,5320,5322,5590,5728,6091,6283,6788,7010,7046,7057,7077,7098,7099,7422,8412,8491,9365,10912,11211,54209,55765,55816,57608,285613,407013,100133941,100506013	ADORA1,ADRB2,CAV2,CD36,CHI3L1,CCR7,MAP3K8,FCGR2B,GH1,IL6,GADD45B,P2RY1,PDGFB,PLA2G2A,PLA2G5,PRKCZ,PTEN,ROBO1,S100A12,STK3,TEK,TGFBR1,THBS1,TIMP2,TLR3,TLR4,VEGFA,BCAR3,MAP4K3,KL,GADD45G,FZD10,TREM2,INAVA,DOK5,JCAD,RELL2,MIR24-2,CD24,APELA
7_Member	GO Biological Processes	GO:0051347	positive regulation of transferase activity	-628235	-3584	43/692	134,154,891,991,1062,1116,1236,1326,2013,2258,2688,4345,4616,4751,5155,5577,5590,5618,5728,6091,6283,6788,7010,7046,7048,7057,7098,7099,7422,8491,10461,10912,11065,11211,22924,23531,55607,55765,56892,84722,140609,196883,100133941	ADORA1,ADRB2,CCNB1,CDC20,CENPE,CHI3L1,CCR7,MAP3K8,EMP2,FGF13,GH1,CD200,GADD45B,NEK2,PDGFB,PRKAR2B,PRKCZ,PRLR,PTEN,ROBO1,S100A12,STK3,TEK,TGFBR1,TGFBR2,THBS1,TLR3,TLR4,VEGFA,MAP4K3,MERTK,GADD45G,UBE2C,FZD10,MAPRE3,MMD,PPP1R9A,INAVA,TCIM,PSRC1,NEK7,ADCY4,CD24
7_Member	GO Biological Processes	GO:0045860	positive regulation of protein kinase activity	-56241	-3144	35/540	134,154,891,1062,1116,1236,1326,2013,2258,2688,4616,5155,5577,5590,5618,6091,6283,6788,7046,7048,7057,7098,7099,7422,8491,10912,11211,22924,23531,55607,55765,56892,84722,196883,100133941	ADORA1,ADRB2,CCNB1,CENPE,CHI3L1,CCR7,MAP3K8,EMP2,FGF13,GH1,GADD45B,PDGFB,PRKAR2B,PRKCZ,PRLR,ROBO1,S100A12,STK3,TGFBR1,TGFBR2,THBS1,TLR3,TLR4,VEGFA,MAP4K3,GADD45G,FZD10,MAPRE3,MMD,PPP1R9A,INAVA,TCIM,PSRC1,ADCY4,CD24
7_Member	GO Biological Processes	GO:0033674	positive regulation of kinase activity	-51989	-2867	37/613	134,154,891,1062,1116,1236,1326,2013,2258,2688,4616,5155,5577,5590,5618,6091,6283,6788,7010,7046,7048,7057,7098,7099,7422,8491,10461,10912,11211,22924,23531,55607,55765,56892,84722,196883,100133941	ADORA1,ADRB2,CCNB1,CENPE,CHI3L1,CCR7,MAP3K8,EMP2,FGF13,GH1,GADD45B,PDGFB,PRKAR2B,PRKCZ,PRLR,ROBO1,S100A12,STK3,TEK,TGFBR1,TGFBR2,THBS1,TLR3,TLR4,VEGFA,MAP4K3,MERTK,GADD45G,FZD10,MAPRE3,MMD,PPP1R9A,INAVA,TCIM,PSRC1,ADCY4,CD24
7_Member	GO Biological Processes	GO:0071900	regulation of protein serine/threonine kinase activity	-500786	-2742	33/528	134,154,641,857,891,1326,1846,2688,4616,5155,5577,5728,6091,6283,6788,7046,7057,7099,7422,8491,10114,10886,10912,11211,22924,28951,54922,55765,56892,81848,84722,407013,100133941	ADORA1,ADRB2,BLM,CAV1,CCNB1,MAP3K8,DUSP4,GH1,GADD45B,PDGFB,PRKAR2B,PTEN,ROBO1,S100A12,STK3,TGFBR1,THBS1,TLR4,VEGFA,MAP4K3,HIPK3,NPFFR2,GADD45G,FZD10,MAPRE3,TRIB2,RASIP1,INAVA,TCIM,SPRY4,PSRC1,MIR24-2,CD24
7_Member	GO Biological Processes	GO:0032147	activation of protein kinase activity	-427788	-2255	23/335	134,154,1116,1326,2013,2258,2688,4616,5155,5577,5590,5618,6788,7046,7048,7057,7098,7099,7422,8491,10912,55765,196883	ADORA1,ADRB2,CHI3L1,MAP3K8,EMP2,FGF13,GH1,GADD45B,PDGFB,PRKAR2B,PRKCZ,PRLR,STK3,TGFBR1,TGFBR2,THBS1,TLR3,TLR4,VEGFA,MAP4K3,GADD45G,INAVA,ADCY4
7_Member	GO Biological Processes	GO:0071902	positive regulation of protein serine/threonine kinase activity	-369412	-1854	22/343	134,154,891,1326,2688,4616,5155,6091,6283,6788,7046,7057,7099,7422,8491,10912,11211,22924,55765,56892,84722,100133941	ADORA1,ADRB2,CCNB1,MAP3K8,GH1,GADD45B,PDGFB,ROBO1,S100A12,STK3,TGFBR1,THBS1,TLR4,VEGFA,MAP4K3,GADD45G,FZD10,MAPRE3,INAVA,TCIM,PSRC1,CD24
7_Member	GO Biological Processes	GO:0043405	regulation of MAP kinase activity	-326977	-1563	21/344	134,857,1326,1846,2688,4616,5155,6091,6283,7046,7057,7099,7422,8491,10114,10912,11211,28951,55765,81848,100133941	ADORA1,CAV1,MAP3K8,DUSP4,GH1,GADD45B,PDGFB,ROBO1,S100A12,TGFBR1,THBS1,TLR4,VEGFA,MAP4K3,HIPK3,GADD45G,FZD10,TRIB2,INAVA,SPRY4,CD24
7_Member	GO Biological Processes	GO:0051403	stress-activated MAPK cascade	-261884	-1114	17/287	1236,1326,2213,2305,4616,6788,7098,7099,7422,8491,9459,10114,10912,11211,55765,148170,285613	CCR7,MAP3K8,FCGR2B,FOXM1,GADD45B,STK3,TLR3,TLR4,VEGFA,MAP4K3,ARHGEF6,HIPK3,GADD45G,FZD10,INAVA,CDC42EP5,RELL2
7_Member	GO Biological Processes	GO:0043406	positive regulation of MAP kinase activity	-261174	-1110	16/263	134,1326,2688,4616,5155,6091,6283,7046,7057,7099,7422,8491,10912,11211,55765,100133941	ADORA1,MAP3K8,GH1,GADD45B,PDGFB,ROBO1,S100A12,TGFBR1,THBS1,TLR4,VEGFA,MAP4K3,GADD45G,FZD10,INAVA,CD24
7_Member	GO Biological Processes	GO:0031098	stress-activated protein kinase signaling cascade	-218766	-840	17/317	1236,1326,2213,2305,4616,6788,7098,7099,7422,8491,9459,10114,10912,11211,55765,148170,285613	CCR7,MAP3K8,FCGR2B,FOXM1,GADD45B,STK3,TLR3,TLR4,VEGFA,MAP4K3,ARHGEF6,HIPK3,GADD45G,FZD10,INAVA,CDC42EP5,RELL2
7_Member	GO Biological Processes	GO:0032874	positive regulation of stress-activated MAPK cascade	-216981	-830	11/169	1236,2213,4616,6788,7098,7099,7422,10912,11211,55765,285613	CCR7,FCGR2B,GADD45B,STK3,TLR3,TLR4,VEGFA,GADD45G,FZD10,INAVA,RELL2
7_Member	GO Biological Processes	GO:0070304	positive regulation of stress-activated protein kinase signaling cascade	-21328	-809	11/171	1236,2213,4616,6788,7098,7099,7422,10912,11211,55765,285613	CCR7,FCGR2B,GADD45B,STK3,TLR3,TLR4,VEGFA,GADD45G,FZD10,INAVA,RELL2
8_Summary	GO Biological Processes	GO:0001570	vasculogenesis	-827547	-5102	15/82	133,187,857,947,2013,2022,5921,7048,7422,10052,10266,23462,54922,55273,100506013,134,153,154,185,654,1003,5028,7010,8862,143872,5155,6604	ADM,APLNR,CAV1,CD34,EMP2,ENG,RASA1,TGFBR2,VEGFA,GJC1,RAMP2,HEY1,RASIP1,TMEM100,APELA,ADORA1,ADRB1,ADRB2,AGTR1,BMP6,CDH5,P2RY1,TEK,APLN,ARHGAP42,PDGFB,SMARCD3
8_Member	GO Biological Processes	GO:0001570	vasculogenesis	-827547	-5102	15/82	133,187,857,947,2013,2022,5921,7048,7422,10052,10266,23462,54922,55273,100506013	ADM,APLNR,CAV1,CD34,EMP2,ENG,RASA1,TGFBR2,VEGFA,GJC1,RAMP2,HEY1,RASIP1,TMEM100,APELA
8_Member	GO Biological Processes	GO:2001212	regulation of vasculogenesis	-55964	-3131	6/16	133,947,2013,10266,23462,55273	ADM,CD34,EMP2,RAMP2,HEY1,TMEM100
8_Member	GO Biological Processes	GO:0097084	vascular smooth muscle cell development	-421016	-2207	2020-09-04	133,2022,7422,10266	ADM,ENG,VEGFA,RAMP2
8_Member	GO Biological Processes	GO:2001214	positive regulation of vasculogenesis	-36443	-1821	2020-12-04	133,947,10266,55273	ADM,CD34,RAMP2,TMEM100
8_Member	GO Biological Processes	GO:0003018	vascular process in circulatory system	-353604	-1735	14/173	133,134,153,154,185,654,857,1003,5028,7010,7422,8862,10266,143872	ADM,ADORA1,ADRB1,ADRB2,AGTR1,BMP6,CAV1,CDH5,P2RY1,TEK,VEGFA,APLN,RAMP2,ARHGAP42
8_Member	GO Biological Processes	GO:0043114	regulation of vascular permeability	-328037	-1571	6/38	133,654,1003,7010,7422,10266	ADM,BMP6,CDH5,TEK,VEGFA,RAMP2
8_Member	GO Biological Processes	GO:0051145	smooth muscle cell differentiation	-243067	-995	7/73	133,2022,5155,6604,7422,10266,23462	ADM,ENG,PDGFB,SMARCD3,VEGFA,RAMP2,HEY1
8_Member	GO Biological Processes	GO:0035886	vascular smooth muscle cell differentiation	-240301	-980	5/39	133,2022,5155,7422,10266	ADM,ENG,PDGFB,VEGFA,RAMP2
9_Summary	GO Biological Processes	GO:0002237	response to molecule of bacterial origin	-776473	-4701	31/358	133,445,654,834,948,949,1236,2213,2919,3148,3569,3595,4091,5972,6279,7035,7056,7079,7099,8564,10014,10062,23641,29126,54209,55765,57162,114769,259230,728358,100133941,725,857,2167,4023,5320,5618,6280,6283,6332,7098,8493,55603,84919,31,196,891,1392,1601,1789,2104,2230,4830,6943,7025,7472,11211,57678,153222,167465	ADM,ASS1,BMP6,CASP1,CD36,SCARB1,CCR7,FCGR2B,CXCL1,HMGB2,IL6,IL12RB2,SMAD6,REN,S100A8,TFPI,THBD,TIMP4,TLR4,KMO,HDAC5,NR1H3,LDOC1,CD274,TREM2,INAVA,PELI1,CARD16,SGMS1,DEFA1B,CD24,C4BPB,CAV1,FABP4,LPL,PLA2G2A,PRLR,S100A9,S100A12,SCN7A,TLR3,PPM1D,TENT5A,PPP1R15B,ACACA,AHR,CCNB1,CRH,DAB2,DNMT3B,ESRRG,FDX1,NME1,TCF21,NR2F1,WNT2,FZD10,GPAM,CREBRF,ZNF366
9_Member	GO Biological Processes	GO:0002237	response to molecule of bacterial origin	-776473	-4701	31/358	133,445,654,834,948,949,1236,2213,2919,3148,3569,3595,4091,5972,6279,7035,7056,7079,7099,8564,10014,10062,23641,29126,54209,55765,57162,114769,259230,728358,100133941	ADM,ASS1,BMP6,CASP1,CD36,SCARB1,CCR7,FCGR2B,CXCL1,HMGB2,IL6,IL12RB2,SMAD6,REN,S100A8,TFPI,THBD,TIMP4,TLR4,KMO,HDAC5,NR1H3,LDOC1,CD274,TREM2,INAVA,PELI1,CARD16,SGMS1,DEFA1B,CD24
9_Member	GO Biological Processes	GO:0032496	response to lipopolysaccharide	-667345	-3854	28/338	133,445,654,834,948,949,1236,2919,3148,3569,3595,4091,5972,6279,7035,7056,7079,7099,8564,10014,10062,23641,29126,54209,57162,114769,259230,728358	ADM,ASS1,BMP6,CASP1,CD36,SCARB1,CCR7,CXCL1,HMGB2,IL6,IL12RB2,SMAD6,REN,S100A8,TFPI,THBD,TIMP4,TLR4,KMO,HDAC5,NR1H3,LDOC1,CD274,TREM2,PELI1,CARD16,SGMS1,DEFA1B
9_Member	GO Biological Processes	GO:0009617	response to bacterium	-569053	-3187	43/729	133,445,654,725,834,857,948,949,1236,2167,2213,2919,3148,3569,3595,4023,4091,5320,5618,5972,6279,6280,6283,6332,7035,7056,7079,7098,7099,8493,8564,10014,10062,23641,29126,54209,55603,55765,57162,114769,259230,728358,100133941	ADM,ASS1,BMP6,C4BPB,CASP1,CAV1,CD36,SCARB1,CCR7,FABP4,FCGR2B,CXCL1,HMGB2,IL6,IL12RB2,LPL,SMAD6,PLA2G2A,PRLR,REN,S100A8,S100A9,S100A12,SCN7A,TFPI,THBD,TIMP4,TLR3,TLR4,PPM1D,KMO,HDAC5,NR1H3,LDOC1,CD274,TREM2,TENT5A,INAVA,PELI1,CARD16,SGMS1,DEFA1B,CD24
9_Member	GO Biological Processes	GO:0071219	cellular response to molecule of bacterial origin	-540249	-2997	20/225	445,654,834,948,949,2213,2919,3148,3569,7035,7099,8564,10014,10062,23641,29126,54209,114769,259230,728358	ASS1,BMP6,CASP1,CD36,SCARB1,FCGR2B,CXCL1,HMGB2,IL6,TFPI,TLR4,KMO,HDAC5,NR1H3,LDOC1,CD274,TREM2,CARD16,SGMS1,DEFA1B
9_Member	GO Biological Processes	GO:0071216	cellular response to biotic stimulus	-528143	-2921	21/249	445,654,834,948,949,2213,2919,3148,3569,7035,7099,8564,10014,10062,23641,29126,54209,84919,114769,259230,728358	ASS1,BMP6,CASP1,CD36,SCARB1,FCGR2B,CXCL1,HMGB2,IL6,TFPI,TLR4,KMO,HDAC5,NR1H3,LDOC1,CD274,TREM2,PPP1R15B,CARD16,SGMS1,DEFA1B
9_Member	GO Biological Processes	GO:0071222	cellular response to lipopolysaccharide	-465402	-2484	18/212	445,654,834,948,949,2919,3148,3569,7035,7099,8564,10014,10062,23641,29126,114769,259230,728358	ASS1,BMP6,CASP1,CD36,SCARB1,CXCL1,HMGB2,IL6,TFPI,TLR4,KMO,HDAC5,NR1H3,LDOC1,CD274,CARD16,SGMS1,DEFA1B
9_Member	GO Biological Processes	GO:0071396	cellular response to lipid	-440431	-2331	35/616	31,196,445,654,834,891,948,949,1392,1601,1789,2104,2230,2919,3148,3569,4023,4830,6943,7025,7035,7099,7472,8564,10014,10062,11211,23641,29126,57678,114769,153222,167465,259230,728358	ACACA,AHR,ASS1,BMP6,CASP1,CCNB1,CD36,SCARB1,CRH,DAB2,DNMT3B,ESRRG,FDX1,CXCL1,HMGB2,IL6,LPL,NME1,TCF21,NR2F1,TFPI,TLR4,WNT2,KMO,HDAC5,NR1H3,FZD10,LDOC1,CD274,GPAM,CARD16,CREBRF,ZNF366,SGMS1,DEFA1B
10_Summary	GO Biological Processes	GO:0030155	regulation of cell adhesion	-752466	-4507	47/716	94,288,445,654,857,948,1236,1326,2013,2113,2213,2526,2633,2824,3569,3675,4092,4179,4192,5320,5328,5590,5618,5728,5921,5962,6777,6809,7010,7048,7057,7422,9037,9265,10148,10551,22998,29126,55824,57162,57678,58494,79625,168002,285613,441478,100133941,5175,6279,6280,684,7099,196,3070,23228,54209,4345,5155,7056,10062,10461,221395	ACVRL1,ANK3,ASS1,BMP6,CAV1,CD36,CCR7,MAP3K8,EMP2,ETS1,FCGR2B,FUT4,GBP1,GPM6B,IL6,ITGA3,SMAD7,CD46,MDK,PLA2G2A,PLAU,PRKCZ,PRLR,PTEN,RASA1,RDX,STAT5B,STX3,TEK,TGFBR2,THBS1,VEGFA,SEMA5A,CYTH3,EBI3,AGR2,LIMCH1,CD274,PAG1,PELI1,GPAM,JAM2,NDNF,DACT2,RELL2,NRARP,CD24,PECAM1,S100A8,S100A9,BST2,TLR4,AHR,HELLS,PLCL2,TREM2,CD200,PDGFB,THBD,NR1H3,MERTK,ADGRF5
10_Member	GO Biological Processes	GO:0030155	regulation of cell adhesion	-752466	-4507	47/716	94,288,445,654,857,948,1236,1326,2013,2113,2213,2526,2633,2824,3569,3675,4092,4179,4192,5320,5328,5590,5618,5728,5921,5962,6777,6809,7010,7048,7057,7422,9037,9265,10148,10551,22998,29126,55824,57162,57678,58494,79625,168002,285613,441478,100133941	ACVRL1,ANK3,ASS1,BMP6,CAV1,CD36,CCR7,MAP3K8,EMP2,ETS1,FCGR2B,FUT4,GBP1,GPM6B,IL6,ITGA3,SMAD7,CD46,MDK,PLA2G2A,PLAU,PRKCZ,PRLR,PTEN,RASA1,RDX,STAT5B,STX3,TEK,TGFBR2,THBS1,VEGFA,SEMA5A,CYTH3,EBI3,AGR2,LIMCH1,CD274,PAG1,PELI1,GPAM,JAM2,NDNF,DACT2,RELL2,NRARP,CD24
10_Member	GO Biological Processes	GO:0007159	leukocyte cell-cell adhesion	-53838	-2989	26/349	445,857,1236,1326,2113,2213,2526,3569,4092,4179,4192,5175,5320,5590,6279,6280,6777,7048,10148,29126,55824,57162,57678,58494,441478,100133941	ASS1,CAV1,CCR7,MAP3K8,ETS1,FCGR2B,FUT4,IL6,SMAD7,CD46,MDK,PECAM1,PLA2G2A,PRKCZ,S100A8,S100A9,STAT5B,TGFBR2,EBI3,CD274,PAG1,PELI1,GPAM,JAM2,NRARP,CD24
10_Member	GO Biological Processes	GO:0045785	positive regulation of cell adhesion	-448617	-2377	27/416	288,857,948,1236,1326,2013,2113,2526,3569,3675,4092,4179,4192,5590,6777,6809,7010,7048,7422,9265,10148,10551,29126,57678,79625,285613,100133941	ANK3,CAV1,CD36,CCR7,MAP3K8,EMP2,ETS1,FUT4,IL6,ITGA3,SMAD7,CD46,MDK,PRKCZ,STAT5B,STX3,TEK,TGFBR2,VEGFA,CYTH3,EBI3,AGR2,CD274,GPAM,NDNF,RELL2,CD24
10_Member	GO Biological Processes	GO:1903037	regulation of leukocyte cell-cell adhesion	-422754	-2221	22/315	445,857,1236,1326,2113,2213,2526,3569,4092,4179,4192,5320,5590,6777,7048,10148,29126,55824,57162,57678,441478,100133941	ASS1,CAV1,CCR7,MAP3K8,ETS1,FCGR2B,FUT4,IL6,SMAD7,CD46,MDK,PLA2G2A,PRKCZ,STAT5B,TGFBR2,EBI3,CD274,PAG1,PELI1,GPAM,NRARP,CD24
10_Member	GO Biological Processes	GO:0022407	regulation of cell-cell adhesion	-397205	-2047	26/422	288,445,654,857,1236,1326,2113,2213,2526,3569,4092,4179,4192,5320,5590,5962,6777,7048,7422,10148,29126,55824,57162,57678,441478,100133941	ANK3,ASS1,BMP6,CAV1,CCR7,MAP3K8,ETS1,FCGR2B,FUT4,IL6,SMAD7,CD46,MDK,PLA2G2A,PRKCZ,RDX,STAT5B,TGFBR2,VEGFA,EBI3,CD274,PAG1,PELI1,GPAM,NRARP,CD24
10_Member	GO Biological Processes	GO:0022409	positive regulation of cell-cell adhesion	-29169	-1311	17/269	288,857,1236,1326,2113,2526,3569,4092,4179,4192,5590,6777,7048,10148,29126,57678,100133941	ANK3,CAV1,CCR7,MAP3K8,ETS1,FUT4,IL6,SMAD7,CD46,MDK,PRKCZ,STAT5B,TGFBR2,EBI3,CD274,GPAM,CD24
10_Member	GO Biological Processes	GO:0050863	regulation of T cell activation	-285714	-1266	19/321	857,1236,1326,2213,3569,4092,4179,4192,5320,5590,6777,7048,10148,29126,55824,57162,57678,441478,100133941	CAV1,CCR7,MAP3K8,FCGR2B,IL6,SMAD7,CD46,MDK,PLA2G2A,PRKCZ,STAT5B,TGFBR2,EBI3,CD274,PAG1,PELI1,GPAM,NRARP,CD24
10_Member	GO Biological Processes	GO:1903039	positive regulation of leukocyte cell-cell adhesion	-284711	-1259	15/226	857,1236,1326,2113,2526,3569,4179,4192,5590,6777,7048,10148,29126,57678,100133941	CAV1,CCR7,MAP3K8,ETS1,FUT4,IL6,CD46,MDK,PRKCZ,STAT5B,TGFBR2,EBI3,CD274,GPAM,CD24
10_Member	GO Biological Processes	GO:0070665	positive regulation of leukocyte proliferation	-277056	-1213	11/141	684,3569,4179,6777,7048,7099,10148,29126,57162,57678,100133941	BST2,IL6,CD46,STAT5B,TGFBR2,TLR4,EBI3,CD274,PELI1,GPAM,CD24
10_Member	GO Biological Processes	GO:0050671	positive regulation of lymphocyte proliferation	-247502	-1022	10/132	3569,4179,6777,7048,7099,10148,29126,57162,57678,100133941	IL6,CD46,STAT5B,TGFBR2,TLR4,EBI3,CD274,PELI1,GPAM,CD24
10_Member	GO Biological Processes	GO:0032946	positive regulation of mononuclear cell proliferation	-24515	-1006	10/133	3569,4179,6777,7048,7099,10148,29126,57162,57678,100133941	IL6,CD46,STAT5B,TGFBR2,TLR4,EBI3,CD274,PELI1,GPAM,CD24
10_Member	GO Biological Processes	GO:0070663	regulation of leukocyte proliferation	-242276	-994	14/226	196,684,2213,3569,4179,5320,6777,7048,7099,10148,29126,57162,57678,100133941	AHR,BST2,FCGR2B,IL6,CD46,PLA2G2A,STAT5B,TGFBR2,TLR4,EBI3,CD274,PELI1,GPAM,CD24
10_Member	GO Biological Processes	GO:0070661	leukocyte proliferation	-237949	-962	17/303	196,684,2213,3070,3569,4179,5320,6777,7048,7099,10148,23228,29126,54209,57162,57678,100133941	AHR,BST2,FCGR2B,HELLS,IL6,CD46,PLA2G2A,STAT5B,TGFBR2,TLR4,EBI3,PLCL2,CD274,TREM2,PELI1,GPAM,CD24
10_Member	GO Biological Processes	GO:0050870	positive regulation of T cell activation	-235497	-946	13/206	857,1236,1326,3569,4179,4192,5590,6777,7048,10148,29126,57678,100133941	CAV1,CCR7,MAP3K8,IL6,CD46,MDK,PRKCZ,STAT5B,TGFBR2,EBI3,CD274,GPAM,CD24
10_Member	GO Biological Processes	GO:0050865	regulation of cell activation	-232945	-933	29/632	196,857,1236,1326,2213,3569,4092,4179,4192,4345,5155,5320,5590,6777,7048,7056,7057,7099,10062,10148,10461,29126,54209,55824,57162,57678,221395,441478,100133941	AHR,CAV1,CCR7,MAP3K8,FCGR2B,IL6,SMAD7,CD46,MDK,CD200,PDGFB,PLA2G2A,PRKCZ,STAT5B,TGFBR2,THBD,THBS1,TLR4,NR1H3,EBI3,MERTK,CD274,TREM2,PAG1,PELI1,GPAM,ADGRF5,NRARP,CD24
10_Member	GO Biological Processes	GO:0042102	positive regulation of T cell proliferation	-229968	-917	8/97	3569,4179,6777,7048,10148,29126,57678,100133941	IL6,CD46,STAT5B,TGFBR2,EBI3,CD274,GPAM,CD24
10_Member	GO Biological Processes	GO:0050670	regulation of lymphocyte proliferation	-226852	-896	13/211	196,2213,3569,4179,5320,6777,7048,7099,10148,29126,57162,57678,100133941	AHR,FCGR2B,IL6,CD46,PLA2G2A,STAT5B,TGFBR2,TLR4,EBI3,CD274,PELI1,GPAM,CD24
10_Member	GO Biological Processes	GO:0032944	regulation of mononuclear cell proliferation	-223487	-876	13/213	196,2213,3569,4179,5320,6777,7048,7099,10148,29126,57162,57678,100133941	AHR,FCGR2B,IL6,CD46,PLA2G2A,STAT5B,TGFBR2,TLR4,EBI3,CD274,PELI1,GPAM,CD24
10_Member	GO Biological Processes	GO:0002694	regulation of leukocyte activation	-221014	-858	27/588	196,857,1236,1326,2213,3569,4092,4179,4192,4345,5320,5590,6777,7048,7057,7099,10062,10148,10461,29126,54209,55824,57162,57678,221395,441478,100133941	AHR,CAV1,CCR7,MAP3K8,FCGR2B,IL6,SMAD7,CD46,MDK,CD200,PLA2G2A,PRKCZ,STAT5B,TGFBR2,THBS1,TLR4,NR1H3,EBI3,MERTK,CD274,TREM2,PAG1,PELI1,GPAM,ADGRF5,NRARP,CD24
10_Member	GO Biological Processes	GO:0046651	lymphocyte proliferation	-204211	-749	15/276	196,2213,3070,3569,4179,5320,6777,7048,7099,10148,23228,29126,57162,57678,100133941	AHR,FCGR2B,HELLS,IL6,CD46,PLA2G2A,STAT5B,TGFBR2,TLR4,EBI3,PLCL2,CD274,PELI1,GPAM,CD24
10_Member	GO Biological Processes	GO:0032943	mononuclear cell proliferation	-200179	-721	15/279	196,2213,3070,3569,4179,5320,6777,7048,7099,10148,23228,29126,57162,57678,100133941	AHR,FCGR2B,HELLS,IL6,CD46,PLA2G2A,STAT5B,TGFBR2,TLR4,EBI3,PLCL2,CD274,PELI1,GPAM,CD24
11_Summary	GO Biological Processes	GO:0043270	positive regulation of ion transport	-73072	-4331	26/277	134,154,187,287,288,481,857,885,1071,1392,2170,2273,2539,3759,5028,5155,5865,7225,8564,9104,9456,22930,30845,54209,85358,151176,1389,2688,51582,1536,1612,2824,5728,6236,6332,7057,53405,57520,91404,2171,6513,540,1236,2701,7991,10266,23228,57419,80228,84102,286097	ADORA1,ADRB2,APLNR,ANK2,ANK3,ATP1B1,CAV1,CCK,CETP,CRH,FABP3,FHL1,G6PD,KCNJ2,P2RY1,PDGFB,RAB3B,TRPC6,KMO,RGN,HOMER1,RAB3GAP1,EHD3,TREM2,SHANK3,ERFE,CREBL2,GH1,AZIN1,CYBB,DAPK1,GPM6B,PTEN,RRAD,SCN7A,THBS1,CLIC5,HECW2,SESTD1,FABP5,SLC2A1,ATP7B,CCR7,GJA4,TUSC3,RAMP2,PLCL2,SLC24A3,ORAI2,SLC41A2,MICU3
11_Member	GO Biological Processes	GO:0043270	positive regulation of ion transport	-73072	-4331	26/277	134,154,187,287,288,481,857,885,1071,1392,2170,2273,2539,3759,5028,5155,5865,7225,8564,9104,9456,22930,30845,54209,85358,151176	ADORA1,ADRB2,APLNR,ANK2,ANK3,ATP1B1,CAV1,CCK,CETP,CRH,FABP3,FHL1,G6PD,KCNJ2,P2RY1,PDGFB,RAB3B,TRPC6,KMO,RGN,HOMER1,RAB3GAP1,EHD3,TREM2,SHANK3,ERFE
11_Member	GO Biological Processes	GO:0034764	positive regulation of transmembrane transport	-377511	-1914	16/205	154,187,287,288,481,1389,2539,2688,3759,7225,9104,30845,51582,54209,85358,151176	ADRB2,APLNR,ANK2,ANK3,ATP1B1,CREBL2,G6PD,GH1,KCNJ2,TRPC6,RGN,EHD3,AZIN1,TREM2,SHANK3,ERFE
11_Member	GO Biological Processes	GO:0043269	regulation of ion transport	-364919	-1823	36/700	134,154,187,287,288,481,857,885,1071,1392,1536,1612,2170,2273,2539,2824,3759,5028,5155,5728,5865,6236,6332,7057,7225,8564,9104,9456,22930,30845,53405,54209,57520,85358,91404,151176	ADORA1,ADRB2,APLNR,ANK2,ANK3,ATP1B1,CAV1,CCK,CETP,CRH,CYBB,DAPK1,FABP3,FHL1,G6PD,GPM6B,KCNJ2,P2RY1,PDGFB,PTEN,RAB3B,RRAD,SCN7A,THBS1,TRPC6,KMO,RGN,HOMER1,RAB3GAP1,EHD3,CLIC5,TREM2,HECW2,SHANK3,SESTD1,ERFE
11_Member	GO Biological Processes	GO:0034762	regulation of transmembrane transport	-360612	-1792	31/572	154,187,287,288,481,857,1389,1392,1536,1612,2171,2273,2539,2688,3759,5728,6236,6332,6513,7057,7225,9104,9456,30845,51582,53405,54209,57520,85358,91404,151176	ADRB2,APLNR,ANK2,ANK3,ATP1B1,CAV1,CREBL2,CRH,CYBB,DAPK1,FABP5,FHL1,G6PD,GH1,KCNJ2,PTEN,RRAD,SCN7A,SLC2A1,THBS1,TRPC6,RGN,HOMER1,EHD3,AZIN1,CLIC5,TREM2,HECW2,SHANK3,SESTD1,ERFE
11_Member	GO Biological Processes	GO:0051928	positive regulation of calcium ion transport	-328919	-1572	11/122	187,287,481,857,1392,2539,5155,7225,9104,9456,30845	APLNR,ANK2,ATP1B1,CAV1,CRH,G6PD,PDGFB,TRPC6,RGN,HOMER1,EHD3
11_Member	GO Biological Processes	GO:0032412	regulation of ion transmembrane transporter activity	-298768	-1360	17/265	154,287,288,481,857,1392,1612,2273,5728,6236,7225,9104,9456,30845,54209,57520,85358	ADRB2,ANK2,ANK3,ATP1B1,CAV1,CRH,DAPK1,FHL1,PTEN,RRAD,TRPC6,RGN,HOMER1,EHD3,TREM2,HECW2,SHANK3
11_Member	GO Biological Processes	GO:0034767	positive regulation of ion transmembrane transport	-291966	-1312	12/156	154,187,287,288,481,2539,3759,7225,9104,30845,54209,85358	ADRB2,APLNR,ANK2,ANK3,ATP1B1,G6PD,KCNJ2,TRPC6,RGN,EHD3,TREM2,SHANK3
11_Member	GO Biological Processes	GO:1904062	regulation of cation transmembrane transport	-288395	-1285	20/344	154,187,287,288,481,857,1392,1612,2273,2539,3759,5728,6236,9104,9456,30845,54209,57520,85358,91404	ADRB2,APLNR,ANK2,ANK3,ATP1B1,CAV1,CRH,DAPK1,FHL1,G6PD,KCNJ2,PTEN,RRAD,RGN,HOMER1,EHD3,TREM2,HECW2,SHANK3,SESTD1
11_Member	GO Biological Processes	GO:0022898	regulation of transmembrane transporter activity	-283082	-1247	17/274	154,287,288,481,857,1392,1612,2273,5728,6236,7225,9104,9456,30845,54209,57520,85358	ADRB2,ANK2,ANK3,ATP1B1,CAV1,CRH,DAPK1,FHL1,PTEN,RRAD,TRPC6,RGN,HOMER1,EHD3,TREM2,HECW2,SHANK3
11_Member	GO Biological Processes	GO:0034765	regulation of ion transmembrane transport	-27338	-1182	25/484	154,187,287,288,481,857,1392,1536,1612,2273,2539,3759,5728,6236,6332,7057,7225,9104,9456,30845,53405,54209,57520,85358,91404	ADRB2,APLNR,ANK2,ANK3,ATP1B1,CAV1,CRH,CYBB,DAPK1,FHL1,G6PD,KCNJ2,PTEN,RRAD,SCN7A,THBS1,TRPC6,RGN,HOMER1,EHD3,CLIC5,TREM2,HECW2,SHANK3,SESTD1
11_Member	GO Biological Processes	GO:1904064	positive regulation of cation transmembrane transport	-269787	-1160	11/144	154,187,287,288,481,2539,3759,9104,30845,54209,85358	ADRB2,APLNR,ANK2,ANK3,ATP1B1,G6PD,KCNJ2,RGN,EHD3,TREM2,SHANK3
11_Member	GO Biological Processes	GO:0032414	positive regulation of ion transmembrane transporter activity	-263737	-1129	9/105	154,287,288,481,7225,9104,30845,54209,85358	ADRB2,ANK2,ANK3,ATP1B1,TRPC6,RGN,EHD3,TREM2,SHANK3
11_Member	GO Biological Processes	GO:0032409	regulation of transporter activity	-258767	-1093	17/289	154,287,288,481,857,1392,1612,2273,5728,6236,7225,9104,9456,30845,54209,57520,85358	ADRB2,ANK2,ANK3,ATP1B1,CAV1,CRH,DAPK1,FHL1,PTEN,RRAD,TRPC6,RGN,HOMER1,EHD3,TREM2,HECW2,SHANK3
11_Member	GO Biological Processes	GO:0010959	regulation of metal ion transport	-24915	-1035	21/398	134,154,187,287,288,481,857,1392,2273,2539,3759,5155,5728,6236,7225,9104,9456,30845,54209,57520,91404	ADORA1,ADRB2,APLNR,ANK2,ANK3,ATP1B1,CAV1,CRH,FHL1,G6PD,KCNJ2,PDGFB,PTEN,RRAD,TRPC6,RGN,HOMER1,EHD3,TREM2,HECW2,SESTD1
11_Member	GO Biological Processes	GO:0032411	positive regulation of transporter activity	-242202	-994	9/113	154,287,288,481,7225,9104,30845,54209,85358	ADRB2,ANK2,ANK3,ATP1B1,TRPC6,RGN,EHD3,TREM2,SHANK3
11_Member	GO Biological Processes	GO:0072511	divalent inorganic cation transport	-223954	-876	24/501	187,287,481,540,857,1236,1392,2539,2701,3759,5155,6236,7225,7991,9104,9456,10266,23228,30845,57419,80228,84102,91404,286097	APLNR,ANK2,ATP1B1,ATP7B,CAV1,CCR7,CRH,G6PD,GJA4,KCNJ2,PDGFB,RRAD,TRPC6,TUSC3,RGN,HOMER1,RAMP2,PLCL2,EHD3,SLC24A3,ORAI2,SLC41A2,SESTD1,MICU3
11_Member	GO Biological Processes	GO:0070838	divalent metal ion transport	-201868	-730	23/495	187,287,481,857,1236,1392,2539,2701,3759,5155,6236,7225,7991,9104,9456,10266,23228,30845,57419,80228,84102,91404,286097	APLNR,ANK2,ATP1B1,CAV1,CCR7,CRH,G6PD,GJA4,KCNJ2,PDGFB,RRAD,TRPC6,TUSC3,RGN,HOMER1,RAMP2,PLCL2,EHD3,SLC24A3,ORAI2,SLC41A2,SESTD1,MICU3
12_Summary	GO Biological Processes	GO:0030029	actin filament-based process	-714397	-4188	49/785	87,134,287,388,684,857,1236,1627,2013,2824,2919,3397,3759,4192,4646,5357,5921,5962,6242,7010,7046,7136,9037,9535,9912,10052,10486,10611,10788,11211,22836,22885,22998,23002,23092,51466,55114,55607,55761,57221,57698,84940,85358,90952,121512,148170,256949,257019,342527,827,1003,2258,3832,4751,6279,6280,6314,6790,22924,25978,84722,948,1289,1805,3796,4320,7062,10609,11004,51673,133,153,154,185,4897,50…	ACTN1,ADORA1,ANK2,RHOB,BST2,CAV1,CCR7,DBN1,EMP2,GPM6B,CXCL1,ID1,KCNJ2,MDK,MYO6,PLS1,RASA1,RDX,RTKN,TEK,TGFBR1,TNNI2,SEMA5A,GMFG,ARHGAP44,GJC1,CAP2,PDLIM5,IQGAP2,FZD10,RHOBTB3,ABLIM3,LIMCH1,DAAM1,ARHGAP26,EVL,ARHGAP17,PPP1R9A,TTC17,ARFGEF3,SHTN1,CORO6,SHANK3,ESAM,FGD4,CDC42EP5,KANK3,FRMD3,SMTNL2,CAPN6,CDH5,FGF13,KIF11,NEK2,S100A8,S100A9,ATXN7,AURKA,MAPRE3,CHMP2B,PSRC1,CD36,COL5A1,DPT,KIF2A,MMP11,T…
12_Member	GO Biological Processes	GO:0030029	actin filament-based process	-714397	-4188	49/785	87,134,287,388,684,857,1236,1627,2013,2824,2919,3397,3759,4192,4646,5357,5921,5962,6242,7010,7046,7136,9037,9535,9912,10052,10486,10611,10788,11211,22836,22885,22998,23002,23092,51466,55114,55607,55761,57221,57698,84940,85358,90952,121512,148170,256949,257019,342527	ACTN1,ADORA1,ANK2,RHOB,BST2,CAV1,CCR7,DBN1,EMP2,GPM6B,CXCL1,ID1,KCNJ2,MDK,MYO6,PLS1,RASA1,RDX,RTKN,TEK,TGFBR1,TNNI2,SEMA5A,GMFG,ARHGAP44,GJC1,CAP2,PDLIM5,IQGAP2,FZD10,RHOBTB3,ABLIM3,LIMCH1,DAAM1,ARHGAP26,EVL,ARHGAP17,PPP1R9A,TTC17,ARFGEF3,SHTN1,CORO6,SHANK3,ESAM,FGD4,CDC42EP5,KANK3,FRMD3,SMTNL2
12_Member	GO Biological Processes	GO:0030036	actin cytoskeleton organization	-628235	-3584	43/692	87,388,684,1236,1627,2013,2824,2919,3397,4192,4646,5357,5921,5962,6242,7010,7046,9037,9535,9912,10486,10611,10788,11211,22836,22885,22998,23002,23092,51466,55114,55607,55761,57221,57698,84940,85358,90952,121512,148170,256949,257019,342527	ACTN1,RHOB,BST2,CCR7,DBN1,EMP2,GPM6B,CXCL1,ID1,MDK,MYO6,PLS1,RASA1,RDX,RTKN,TEK,TGFBR1,SEMA5A,GMFG,ARHGAP44,CAP2,PDLIM5,IQGAP2,FZD10,RHOBTB3,ABLIM3,LIMCH1,DAAM1,ARHGAP26,EVL,ARHGAP17,PPP1R9A,TTC17,ARFGEF3,SHTN1,CORO6,SHANK3,ESAM,FGD4,CDC42EP5,KANK3,FRMD3,SMTNL2
12_Member	GO Biological Processes	GO:0051493	regulation of cytoskeleton organization	-620361	-3528	37/555	388,684,827,1003,1236,1627,2258,2824,3397,3832,4192,4751,5921,5962,6279,6280,6314,6790,7010,7046,9037,9535,9912,10788,11211,22836,22924,22998,25978,51466,55114,55607,84722,85358,90952,148170,256949	RHOB,BST2,CAPN6,CDH5,CCR7,DBN1,FGF13,GPM6B,ID1,KIF11,MDK,NEK2,RASA1,RDX,S100A8,S100A9,ATXN7,AURKA,TEK,TGFBR1,SEMA5A,GMFG,ARHGAP44,IQGAP2,FZD10,RHOBTB3,MAPRE3,LIMCH1,CHMP2B,EVL,ARHGAP17,PPP1R9A,PSRC1,SHANK3,ESAM,CDC42EP5,KANK3
12_Member	GO Biological Processes	GO:0032970	regulation of actin filament-based process	-608816	-3441	30/404	134,287,388,684,857,1236,1627,2258,2824,3397,3759,4192,5921,5962,7010,7046,9037,9535,9912,10788,11211,22836,22998,51466,55114,55607,85358,90952,148170,256949	ADORA1,ANK2,RHOB,BST2,CAV1,CCR7,DBN1,FGF13,GPM6B,ID1,KCNJ2,MDK,RASA1,RDX,TEK,TGFBR1,SEMA5A,GMFG,ARHGAP44,IQGAP2,FZD10,RHOBTB3,LIMCH1,EVL,ARHGAP17,PPP1R9A,SHANK3,ESAM,CDC42EP5,KANK3
12_Member	GO Biological Processes	GO:0097435	supramolecular fiber organization	-540777	-2997	41/698	87,388,948,1003,1236,1289,1627,1805,2013,2258,3397,3796,4320,4646,5357,5921,5962,6314,7046,7062,9037,9535,10486,10609,10788,11004,22836,22924,22998,51466,51673,55114,55607,55761,57698,84722,84940,85358,90952,148170,256949	ACTN1,RHOB,CD36,CDH5,CCR7,COL5A1,DBN1,DPT,EMP2,FGF13,ID1,KIF2A,MMP11,MYO6,PLS1,RASA1,RDX,ATXN7,TGFBR1,TCHH,SEMA5A,GMFG,CAP2,P3H4,IQGAP2,KIF2C,RHOBTB3,MAPRE3,LIMCH1,EVL,TPPP3,ARHGAP17,PPP1R9A,TTC17,SHTN1,PSRC1,CORO6,SHANK3,ESAM,CDC42EP5,KANK3
12_Member	GO Biological Processes	GO:0032956	regulation of actin cytoskeleton organization	-46999	-2511	25/359	388,684,1236,1627,2824,3397,4192,5921,5962,7010,7046,9037,9535,9912,10788,11211,22836,22998,51466,55114,55607,85358,90952,148170,256949	RHOB,BST2,CCR7,DBN1,GPM6B,ID1,MDK,RASA1,RDX,TEK,TGFBR1,SEMA5A,GMFG,ARHGAP44,IQGAP2,FZD10,RHOBTB3,LIMCH1,EVL,ARHGAP17,PPP1R9A,SHANK3,ESAM,CDC42EP5,KANK3
12_Member	GO Biological Processes	GO:0090066	regulation of anatomical structure size	-442923	-2351	31/515	133,134,153,154,185,857,1236,1627,2258,4897,5028,5357,5728,5865,5868,5921,5962,7422,8862,9037,9535,10788,51466,55607,56920,57698,85358,90952,143872,148170,256949	ADM,ADORA1,ADRB1,ADRB2,AGTR1,CAV1,CCR7,DBN1,FGF13,NRCAM,P2RY1,PLS1,PTEN,RAB3B,RAB5A,RASA1,RDX,VEGFA,APLN,SEMA5A,GMFG,IQGAP2,EVL,PPP1R9A,SEMA3G,SHTN1,SHANK3,ESAM,ARHGAP42,CDC42EP5,KANK3
12_Member	GO Biological Processes	GO:0007015	actin filament organization	-430912	-2276	27/426	87,388,1236,1627,2013,3397,4646,5357,5921,5962,7046,9037,9535,10486,10788,22836,22998,51466,55114,55607,55761,57698,84940,85358,90952,148170,256949	ACTN1,RHOB,CCR7,DBN1,EMP2,ID1,MYO6,PLS1,RASA1,RDX,TGFBR1,SEMA5A,GMFG,CAP2,IQGAP2,RHOBTB3,LIMCH1,EVL,ARHGAP17,PPP1R9A,TTC17,SHTN1,CORO6,SHANK3,ESAM,CDC42EP5,KANK3
12_Member	GO Biological Processes	GO:0032535	regulation of cellular component size	-312098	-1450	22/378	1236,1627,2258,4897,5357,5728,5865,5868,5921,5962,7422,9037,9535,10788,51466,55607,56920,57698,85358,90952,148170,256949	CCR7,DBN1,FGF13,NRCAM,PLS1,PTEN,RAB3B,RAB5A,RASA1,RDX,VEGFA,SEMA5A,GMFG,IQGAP2,EVL,PPP1R9A,SEMA3G,SHTN1,SHANK3,ESAM,CDC42EP5,KANK3
12_Member	GO Biological Processes	GO:0051258	protein polymerization	-296595	-1345	18/290	1003,1236,1627,2258,5921,5962,9535,10788,11065,22924,51466,51673,55607,55761,84722,90952,148170,256949	CDH5,CCR7,DBN1,FGF13,RASA1,RDX,GMFG,IQGAP2,UBE2C,MAPRE3,EVL,TPPP3,PPP1R9A,TTC17,PSRC1,ESAM,CDC42EP5,KANK3
12_Member	GO Biological Processes	GO:1902903	regulation of supramolecular fiber organization	-28698	-1277	21/370	1003,1236,1627,2258,3397,5921,5962,6314,7046,9037,9535,10788,22924,22998,51466,55607,84722,85358,90952,148170,256949	CDH5,CCR7,DBN1,FGF13,ID1,RASA1,RDX,ATXN7,TGFBR1,SEMA5A,GMFG,IQGAP2,MAPRE3,LIMCH1,EVL,PPP1R9A,PSRC1,SHANK3,ESAM,CDC42EP5,KANK3
12_Member	GO Biological Processes	GO:0032271	regulation of protein polymerization	-280936	-1234	15/228	1003,1236,1627,5921,5962,9535,10788,22924,51466,51673,55607,84722,90952,148170,256949	CDH5,CCR7,DBN1,RASA1,RDX,GMFG,IQGAP2,MAPRE3,EVL,TPPP3,PPP1R9A,PSRC1,ESAM,CDC42EP5,KANK3
12_Member	GO Biological Processes	GO:0008154	actin polymerization or depolymerization	-263662	-1129	14/214	1236,1627,5921,5962,9037,9535,10486,10788,51466,55607,55761,90952,148170,256949	CCR7,DBN1,RASA1,RDX,SEMA5A,GMFG,CAP2,IQGAP2,EVL,PPP1R9A,TTC17,ESAM,CDC42EP5,KANK3
12_Member	GO Biological Processes	GO:0110053	regulation of actin filament organization	-240651	-982	16/276	1236,1627,3397,5921,5962,7046,9037,9535,10788,22998,51466,55607,85358,90952,148170,256949	CCR7,DBN1,ID1,RASA1,RDX,TGFBR1,SEMA5A,GMFG,IQGAP2,LIMCH1,EVL,PPP1R9A,SHANK3,ESAM,CDC42EP5,KANK3
12_Member	GO Biological Processes	GO:0008064	regulation of actin polymerization or depolymerization	-227108	-898	12/187	1236,1627,5921,5962,9037,9535,10788,51466,55607,90952,148170,256949	CCR7,DBN1,RASA1,RDX,SEMA5A,GMFG,IQGAP2,EVL,PPP1R9A,ESAM,CDC42EP5,KANK3
12_Member	GO Biological Processes	GO:0030041	actin filament polymerization	-225298	-884	12/188	1236,1627,5921,5962,9535,10788,51466,55607,55761,90952,148170,256949	CCR7,DBN1,RASA1,RDX,GMFG,IQGAP2,EVL,PPP1R9A,TTC17,ESAM,CDC42EP5,KANK3
12_Member	GO Biological Processes	GO:0030832	regulation of actin filament length	-225298	-884	12/188	1236,1627,5921,5962,9037,9535,10788,51466,55607,90952,148170,256949	CCR7,DBN1,RASA1,RDX,SEMA5A,GMFG,IQGAP2,EVL,PPP1R9A,ESAM,CDC42EP5,KANK3
12_Member	GO Biological Processes	GO:0061572	actin filament bundle organization	-215122	-817	11/170	87,388,3397,5357,5962,7046,22998,51466,55607,57698,85358	ACTN1,RHOB,ID1,PLS1,RDX,TGFBR1,LIMCH1,EVL,PPP1R9A,SHTN1,SHANK3
12_Member	GO Biological Processes	GO:0030833	regulation of actin filament polymerization	-21328	-809	11/171	1236,1627,5921,5962,9535,10788,51466,55607,90952,148170,256949	CCR7,DBN1,RASA1,RDX,GMFG,IQGAP2,EVL,PPP1R9A,ESAM,CDC42EP5,KANK3
12_Member	GO Biological Processes	GO:0043254	regulation of protein complex assembly	-208813	-775	23/488	885,948,1003,1236,1627,4091,5590,5921,5962,7099,7422,9535,10788,22924,51466,51673,54922,55355,55607,84722,90952,148170,256949	CCK,CD36,CDH5,CCR7,DBN1,SMAD6,PRKCZ,RASA1,RDX,TLR4,VEGFA,GMFG,IQGAP2,MAPRE3,EVL,TPPP3,RASIP1,HJURP,PPP1R9A,PSRC1,ESAM,CDC42EP5,KANK3
13_Summary	GO Biological Processes	GO:0036293	response to decreased oxygen levels	-690178	-3981	30/370	94,133,134,481,857,891,947,1536,1789,2023,2113,3291,3939,5328,5728,6513,7010,7048,7057,7225,7422,10135,10266,51129,79625,80315,81575,84701,114769,100133941	ACVRL1,ADM,ADORA1,ATP1B1,CAV1,CCNB1,CD34,CYBB,DNMT3B,ENO1,ETS1,HSD11B2,LDHA,PLAU,PTEN,SLC2A1,TEK,TGFBR2,THBS1,TRPC6,VEGFA,NAMPT,RAMP2,ANGPTL4,NDNF,CPEB4,APOLD1,COX4I2,CARD16,CD24
13_Member	GO Biological Processes	GO:0036293	response to decreased oxygen levels	-690178	-3981	30/370	94,133,134,481,857,891,947,1536,1789,2023,2113,3291,3939,5328,5728,6513,7010,7048,7057,7225,7422,10135,10266,51129,79625,80315,81575,84701,114769,100133941	ACVRL1,ADM,ADORA1,ATP1B1,CAV1,CCNB1,CD34,CYBB,DNMT3B,ENO1,ETS1,HSD11B2,LDHA,PLAU,PTEN,SLC2A1,TEK,TGFBR2,THBS1,TRPC6,VEGFA,NAMPT,RAMP2,ANGPTL4,NDNF,CPEB4,APOLD1,COX4I2,CARD16,CD24
13_Member	GO Biological Processes	GO:0070482	response to oxygen levels	-631632	-3584	30/394	94,133,134,481,857,891,947,1536,1789,2023,2113,3291,3939,5328,5728,6513,7010,7048,7057,7225,7422,10135,10266,51129,79625,80315,81575,84701,114769,100133941	ACVRL1,ADM,ADORA1,ATP1B1,CAV1,CCNB1,CD34,CYBB,DNMT3B,ENO1,ETS1,HSD11B2,LDHA,PLAU,PTEN,SLC2A1,TEK,TGFBR2,THBS1,TRPC6,VEGFA,NAMPT,RAMP2,ANGPTL4,NDNF,CPEB4,APOLD1,COX4I2,CARD16,CD24
13_Member	GO Biological Processes	GO:0001666	response to hypoxia	-616736	-3501	28/358	94,133,134,481,857,891,947,1536,1789,2023,2113,3291,3939,5328,5728,6513,7010,7048,7057,7225,7422,10266,51129,79625,81575,84701,114769,100133941	ACVRL1,ADM,ADORA1,ATP1B1,CAV1,CCNB1,CD34,CYBB,DNMT3B,ENO1,ETS1,HSD11B2,LDHA,PLAU,PTEN,SLC2A1,TEK,TGFBR2,THBS1,TRPC6,VEGFA,RAMP2,ANGPTL4,NDNF,APOLD1,COX4I2,CARD16,CD24
13_Member	GO Biological Processes	GO:0071453	cellular response to oxygen levels	-227423	-900	14/235	857,891,947,1536,1789,2023,5728,7225,7422,10135,79625,80315,84701,114769	CAV1,CCNB1,CD34,CYBB,DNMT3B,ENO1,PTEN,TRPC6,VEGFA,NAMPT,NDNF,CPEB4,COX4I2,CARD16
14_Summary	GO Biological Processes	GO:0006694	steroid biosynthetic process	-676236	-3890	21/202	31,39,133,654,949,1392,1588,1718,2194,2230,2539,3283,3291,3292,3294,5618,6307,9619,27122,57678,79071,185,412,1071,6777,6604,5028,23228,55331,117283,126321,217,5728,9562,55301,201562	ACACA,ACAT2,ADM,BMP6,SCARB1,CRH,CYP19A1,DHCR24,FASN,FDX1,G6PD,HSD3B1,HSD11B2,HSD17B1,HSD17B2,PRLR,MSMO1,ABCG1,DKK3,GPAM,ELOVL6,AGTR1,STS,CETP,STAT5B,SMARCD3,P2RY1,PLCL2,ACER3,IP6K3,MFSD12,ALDH2,PTEN,MINPP1,OLAH,HACD2
14_Member	GO Biological Processes	GO:0006694	steroid biosynthetic process	-676236	-3890	21/202	31,39,133,654,949,1392,1588,1718,2194,2230,2539,3283,3291,3292,3294,5618,6307,9619,27122,57678,79071	ACACA,ACAT2,ADM,BMP6,SCARB1,CRH,CYP19A1,DHCR24,FASN,FDX1,G6PD,HSD3B1,HSD11B2,HSD17B1,HSD17B2,PRLR,MSMO1,ABCG1,DKK3,GPAM,ELOVL6
14_Member	GO Biological Processes	GO:0008202	steroid metabolic process	-528167	-2921	25/332	31,39,133,185,412,654,949,1071,1392,1588,1718,2194,2230,2539,3283,3291,3292,3294,5618,6307,6777,9619,27122,57678,79071	ACACA,ACAT2,ADM,AGTR1,STS,BMP6,SCARB1,CETP,CRH,CYP19A1,DHCR24,FASN,FDX1,G6PD,HSD3B1,HSD11B2,HSD17B1,HSD17B2,PRLR,MSMO1,STAT5B,ABCG1,DKK3,GPAM,ELOVL6
14_Member	Reactome Gene Sets	R-HSA-8957322	Metabolism of steroids	-416117	-2175	14/151	31,39,1588,1718,2194,2230,3283,3291,3292,3294,6307,6604,57678,79071	ACACA,ACAT2,CYP19A1,DHCR24,FASN,FDX1,HSD3B1,HSD11B2,HSD17B1,HSD17B2,MSMO1,SMARCD3,GPAM,ELOVL6
14_Member	GO Biological Processes	GO:0046165	alcohol biosynthetic process	-3942	-2029	15/178	31,39,654,1718,2194,2539,5028,6307,9619,23228,27122,55331,57678,79071,117283	ACACA,ACAT2,BMP6,DHCR24,FASN,G6PD,P2RY1,MSMO1,ABCG1,PLCL2,DKK3,ACER3,GPAM,ELOVL6,IP6K3
14_Member	GO Biological Processes	GO:0006695	cholesterol biosynthetic process	-36596	-1826	9/76	31,39,1718,2194,2539,6307,9619,57678,79071	ACACA,ACAT2,DHCR24,FASN,G6PD,MSMO1,ABCG1,GPAM,ELOVL6
14_Member	GO Biological Processes	GO:1902653	secondary alcohol biosynthetic process	-35312	-1733	9/79	31,39,1718,2194,2539,6307,9619,57678,79071	ACACA,ACAT2,DHCR24,FASN,G6PD,MSMO1,ABCG1,GPAM,ELOVL6
14_Member	GO Biological Processes	GO:0016126	sterol biosynthetic process	-333086	-1599	9/84	31,39,1718,2194,2539,6307,9619,57678,79071	ACACA,ACAT2,DHCR24,FASN,G6PD,MSMO1,ABCG1,GPAM,ELOVL6
14_Member	GO Biological Processes	GO:0016125	sterol metabolic process	-31165	-1449	13/169	31,39,949,1071,1588,1718,2194,2230,2539,6307,9619,57678,79071	ACACA,ACAT2,SCARB1,CETP,CYP19A1,DHCR24,FASN,FDX1,G6PD,MSMO1,ABCG1,GPAM,ELOVL6
14_Member	GO Biological Processes	GO:0008203	cholesterol metabolic process	-296818	-1346	12/154	31,39,949,1071,1718,2194,2230,2539,6307,9619,57678,79071	ACACA,ACAT2,SCARB1,CETP,DHCR24,FASN,FDX1,G6PD,MSMO1,ABCG1,GPAM,ELOVL6
14_Member	GO Biological Processes	GO:1902652	secondary alcohol metabolic process	-282533	-1245	12/160	31,39,949,1071,1718,2194,2230,2539,6307,9619,57678,79071	ACACA,ACAT2,SCARB1,CETP,DHCR24,FASN,FDX1,G6PD,MSMO1,ABCG1,GPAM,ELOVL6
14_Member	GO Biological Processes	GO:1901617	organic hydroxy compound biosynthetic process	-281392	-1237	17/275	31,39,654,1588,1718,2194,2539,5028,6307,9619,23228,27122,55331,57678,79071,117283,126321	ACACA,ACAT2,BMP6,CYP19A1,DHCR24,FASN,G6PD,P2RY1,MSMO1,ABCG1,PLCL2,DKK3,ACER3,GPAM,ELOVL6,IP6K3,MFSD12
14_Member	GO Biological Processes	GO:0006066	alcohol metabolic process	-281262	-1236	21/374	31,39,217,654,949,1071,1718,2194,2230,2539,5028,5728,6307,9562,9619,23228,27122,55331,57678,79071,117283	ACACA,ACAT2,ALDH2,BMP6,SCARB1,CETP,DHCR24,FASN,FDX1,G6PD,P2RY1,PTEN,MSMO1,MINPP1,ABCG1,PLCL2,DKK3,ACER3,GPAM,ELOVL6,IP6K3
14_Member	GO Biological Processes	GO:1902930	regulation of alcohol biosynthetic process	-272035	-1177	8/83	31,654,2194,5028,9619,27122,57678,79071	ACACA,BMP6,FASN,P2RY1,ABCG1,DKK3,GPAM,ELOVL6
14_Member	GO Biological Processes	GO:0019218	regulation of steroid metabolic process	-259667	-1099	10/127	31,133,185,654,2194,6777,9619,27122,57678,79071	ACACA,ADM,AGTR1,BMP6,FASN,STAT5B,ABCG1,DKK3,GPAM,ELOVL6
14_Member	Reactome Gene Sets	R-HSA-75105	Fatty acyl-CoA biosynthesis	-250451	-1042	5/37	31,2194,55301,79071,201562	ACACA,FASN,OLAH,ELOVL6,HACD2
14_Member	KEGG Pathway	hsa00061	Fatty acid biosynthesis	-232865	-933	3/13	31,2194,55301	ACACA,FASN,OLAH
14_Member	GO Biological Processes	GO:0050810	regulation of steroid biosynthetic process	-229968	-917	8/97	31,133,654,2194,9619,27122,57678,79071	ACACA,ADM,BMP6,FASN,ABCG1,DKK3,GPAM,ELOVL6
14_Member	Reactome Gene Sets	R-HSA-2426168	Activation of gene expression by SREBF (SREBP)	-226247	-891	5/42	31,2194,6604,57678,79071	ACACA,FASN,SMARCD3,GPAM,ELOVL6
14_Member	KEGG Pathway	hsa01212	Fatty acid metabolism	-20164	-729	5/48	31,39,2194,79071,201562	ACACA,ACAT2,FASN,ELOVL6,HACD2
15_Summary	GO Biological Processes	GO:0050727	regulation of inflammatory response	-668504	-3854	36/508	134,185,629,712,714,719,725,730,834,922,966,1003,1236,1588,2113,2167,2213,3569,4023,4179,4192,4345,5320,6279,6280,6283,6777,7010,7098,7099,9180,10062,51284,54209,118788,340061,654,5155,6809,7056,7057,7422,9037,9547,857,885,948,1392,3148,3384,6397,7294,7706,55765,57162,5590,5728,6788,7472,10014,114769,23170,79865,253943,3397,4092,4188,2633,8547,23228,55824,78989,684	ADORA1,AGTR1,CFB,C1QA,C1QC,C3AR1,C4BPB,C7,CASP1,CD5L,CD59,CDH5,CCR7,CYP19A1,ETS1,FABP4,FCGR2B,IL6,LPL,CD46,MDK,CD200,PLA2G2A,S100A8,S100A9,S100A12,STAT5B,TEK,TLR3,TLR4,OSMR,NR1H3,TLR7,TREM2,PIK3AP1,STING1,BMP6,PDGFB,STX3,THBD,THBS1,VEGFA,SEMA5A,CXCL14,CAV1,CCK,CD36,CRH,HMGB2,ICAM2,SEC14L1,TXK,TRIM25,INAVA,PELI1,PRKCZ,PTEN,STK3,WNT2,HDAC5,CARD16,TTLL12,TREML2,YTHDF3,ID1,SMAD7,MDFI,GBP1,FCN3,PLCL2,…
15_Member	GO Biological Processes	GO:0050727	regulation of inflammatory response	-668504	-3854	36/508	134,185,629,712,714,719,725,730,834,922,966,1003,1236,1588,2113,2167,2213,3569,4023,4179,4192,4345,5320,6279,6280,6283,6777,7010,7098,7099,9180,10062,51284,54209,118788,340061	ADORA1,AGTR1,CFB,C1QA,C1QC,C3AR1,C4BPB,C7,CASP1,CD5L,CD59,CDH5,CCR7,CYP19A1,ETS1,FABP4,FCGR2B,IL6,LPL,CD46,MDK,CD200,PLA2G2A,S100A8,S100A9,S100A12,STAT5B,TEK,TLR3,TLR4,OSMR,NR1H3,TLR7,TREM2,PIK3AP1,STING1
15_Member	GO Biological Processes	GO:0050729	positive regulation of inflammatory response	-607742	-3440	17/151	185,1236,2113,2167,3569,4023,4192,5320,6279,6280,6283,6777,7098,7099,9180,51284,54209	AGTR1,CCR7,ETS1,FABP4,IL6,LPL,MDK,PLA2G2A,S100A8,S100A9,S100A12,STAT5B,TLR3,TLR4,OSMR,TLR7,TREM2
15_Member	GO Biological Processes	GO:0032103	positive regulation of response to external stimulus	-595429	-3359	26/325	185,654,719,1236,2113,2167,3569,4023,4192,5155,5320,6279,6280,6283,6777,6809,7056,7057,7098,7099,7422,9037,9180,9547,51284,54209	AGTR1,BMP6,C3AR1,CCR7,ETS1,FABP4,IL6,LPL,MDK,PDGFB,PLA2G2A,S100A8,S100A9,S100A12,STAT5B,STX3,THBD,THBS1,TLR3,TLR4,VEGFA,SEMA5A,OSMR,CXCL14,TLR7,TREM2
15_Member	GO Biological Processes	GO:0031349	positive regulation of defense response	-439762	-2326	31/517	185,857,885,948,1236,1392,2113,2167,3148,3384,3569,4023,4192,5320,6279,6280,6283,6397,6777,7098,7099,7294,7706,9180,10062,51284,54209,55765,57162,118788,340061	AGTR1,CAV1,CCK,CD36,CCR7,CRH,ETS1,FABP4,HMGB2,ICAM2,IL6,LPL,MDK,PLA2G2A,S100A8,S100A9,S100A12,SEC14L1,STAT5B,TLR3,TLR4,TXK,TRIM25,OSMR,NR1H3,TLR7,TREM2,INAVA,PELI1,PIK3AP1,STING1
15_Member	GO Biological Processes	GO:0051091	positive regulation of DNA-binding transcription factor activity	-340212	-1651	18/266	857,948,3569,4345,5590,5728,6279,6280,6283,6788,7098,7099,7422,7472,7706,10014,114769,340061	CAV1,CD36,IL6,CD200,PRKCZ,PTEN,S100A8,S100A9,S100A12,STK3,TLR3,TLR4,VEGFA,WNT2,TRIM25,HDAC5,CARD16,STING1
15_Member	GO Biological Processes	GO:0051092	positive regulation of NF-kappaB transcription factor activity	-249268	-1035	11/153	857,948,3569,5590,6279,6280,6283,7098,7099,7706,114769	CAV1,CD36,IL6,PRKCZ,S100A8,S100A9,S100A12,TLR3,TLR4,TRIM25,CARD16
15_Member	GO Biological Processes	GO:0045088	regulation of innate immune response	-249168	-1035	23/451	857,948,2213,3148,3384,6279,6280,6397,6777,7098,7099,7294,7706,10062,23170,51284,54209,55765,57162,79865,118788,253943,340061	CAV1,CD36,FCGR2B,HMGB2,ICAM2,S100A8,S100A9,SEC14L1,STAT5B,TLR3,TLR4,TXK,TRIM25,NR1H3,TTLL12,TLR7,TREM2,INAVA,PELI1,TREML2,PIK3AP1,YTHDF3,STING1
15_Member	GO Biological Processes	GO:0002221	pattern recognition receptor signaling pathway	-246332	-1016	13/200	857,948,6279,6280,6397,7098,7099,7706,10062,51284,55765,57162,118788	CAV1,CD36,S100A8,S100A9,SEC14L1,TLR3,TLR4,TRIM25,NR1H3,TLR7,INAVA,PELI1,PIK3AP1
15_Member	GO Biological Processes	GO:0051090	regulation of DNA-binding transcription factor activity	-230759	-921	22/440	857,948,3397,3569,4092,4188,4345,5590,5728,6279,6280,6283,6788,7098,7099,7422,7472,7706,10014,57162,114769,340061	CAV1,CD36,ID1,IL6,SMAD7,MDFI,CD200,PRKCZ,PTEN,S100A8,S100A9,S100A12,STK3,TLR3,TLR4,VEGFA,WNT2,TRIM25,HDAC5,PELI1,CARD16,STING1
15_Member	GO Biological Processes	GO:0002253	activation of immune response	-221501	-861	32/731	629,712,714,719,725,730,857,922,948,966,1236,2213,2633,3384,4179,6279,6280,6397,7098,7099,7294,7706,8547,10062,23228,51284,55765,55824,57162,78989,118788,340061	CFB,C1QA,C1QC,C3AR1,C4BPB,C7,CAV1,CD5L,CD36,CD59,CCR7,FCGR2B,GBP1,ICAM2,CD46,S100A8,S100A9,SEC14L1,TLR3,TLR4,TXK,TRIM25,FCN3,NR1H3,PLCL2,TLR7,INAVA,PAG1,PELI1,COLEC11,PIK3AP1,STING1
15_Member	GO Biological Processes	GO:0002367	cytokine production involved in immune response	-204829	-753	8/107	684,948,3569,4092,5590,7098,7099,55765	BST2,CD36,IL6,SMAD7,PRKCZ,TLR3,TLR4,INAVA
15_Member	GO Biological Processes	GO:0002718	regulation of cytokine production involved in immune response	-201676	-729	7/87	684,948,3569,4092,5590,7098,7099	BST2,CD36,IL6,SMAD7,PRKCZ,TLR3,TLR4
15_Member	GO Biological Processes	GO:0002224	toll-like receptor signaling pathway	-201208	-727	10/154	857,948,6279,6280,7098,7099,10062,51284,57162,118788	CAV1,CD36,S100A8,S100A9,TLR3,TLR4,NR1H3,TLR7,PELI1,PIK3AP1
16_Summary	GO Biological Processes	GO:0009636	response to toxic substance	-663179	-3831	37/533	196,388,440,445,598,891,948,1392,1536,1789,2113,2539,2947,3045,3046,3050,3569,3939,4494,4496,4501,5155,5728,6279,6280,6382,7225,9104,9429,10365,11185,51526,54464,55607,84919,94241,119391,31,857,1236,2230,3283,4830,7057,10062,10266,641,2551,2983,3397,5028,5972,7098,23641,288,540,654,712,2167,9456,54407,7046,7048	AHR,RHOB,ASNS,ASS1,BCL2L1,CCNB1,CD36,CRH,CYBB,DNMT3B,ETS1,G6PD,GSTM3,HBD,HBE1,HBZ,IL6,LDHA,MT1F,MT1H,MT1X,PDGFB,PTEN,S100A8,S100A9,SDC1,TRPC6,RGN,ABCG2,KLF2,INMT,OSER1,XRN1,PPP1R9A,PPP1R15B,TP53INP1,GSTO2,ACACA,CAV1,CCR7,FDX1,HSD3B1,NME1,THBS1,NR1H3,RAMP2,BLM,GABPA,GUCY1B1,ID1,P2RY1,REN,TLR3,LDOC1,ANK3,ATP7B,BMP6,C1QA,FABP4,HOMER1,SLC38A2,TGFBR1,TGFBR2
16_Member	GO Biological Processes	GO:0009636	response to toxic substance	-663179	-3831	37/533	196,388,440,445,598,891,948,1392,1536,1789,2113,2539,2947,3045,3046,3050,3569,3939,4494,4496,4501,5155,5728,6279,6280,6382,7225,9104,9429,10365,11185,51526,54464,55607,84919,94241,119391	AHR,RHOB,ASNS,ASS1,BCL2L1,CCNB1,CD36,CRH,CYBB,DNMT3B,ETS1,G6PD,GSTM3,HBD,HBE1,HBZ,IL6,LDHA,MT1F,MT1H,MT1X,PDGFB,PTEN,S100A8,S100A9,SDC1,TRPC6,RGN,ABCG2,KLF2,INMT,OSER1,XRN1,PPP1R9A,PPP1R15B,TP53INP1,GSTO2
16_Member	GO Biological Processes	GO:0097237	cellular response to toxic substance	-522738	-2881	21/251	388,948,1536,2113,2947,3045,3046,3050,3569,5155,5728,6280,7225,9104,9429,10365,51526,54464,55607,94241,119391	RHOB,CD36,CYBB,ETS1,GSTM3,HBD,HBE1,HBZ,IL6,PDGFB,PTEN,S100A9,TRPC6,RGN,ABCG2,KLF2,OSER1,XRN1,PPP1R9A,TP53INP1,GSTO2
16_Member	GO Biological Processes	GO:1901654	response to ketone	-449093	-2377	17/198	31,196,445,598,857,1236,1392,1536,1789,2230,3283,4830,7057,10062,10266,10365,54464	ACACA,AHR,ASS1,BCL2L1,CAV1,CCR7,CRH,CYBB,DNMT3B,FDX1,HSD3B1,NME1,THBS1,NR1H3,RAMP2,KLF2,XRN1
16_Member	GO Biological Processes	GO:0035690	cellular response to drug	-436794	-2304	25/376	196,388,445,641,1392,1536,1789,2113,2230,2551,2983,3397,3569,4830,5028,5155,5728,5972,7098,7225,10365,23641,51526,54464,94241	AHR,RHOB,ASS1,BLM,CRH,CYBB,DNMT3B,ETS1,FDX1,GABPA,GUCY1B1,ID1,IL6,NME1,P2RY1,PDGFB,PTEN,REN,TLR3,TRPC6,KLF2,LDOC1,OSER1,XRN1,TP53INP1
16_Member	GO Biological Processes	GO:0010035	response to inorganic substance	-406561	-2119	32/564	288,388,445,540,641,654,712,857,891,948,1236,1536,2113,2167,2539,2983,3569,3939,4494,4496,4501,5728,6279,6382,7057,7225,9104,9456,10365,51526,54407,84919	ANK3,RHOB,ASS1,ATP7B,BLM,BMP6,C1QA,CAV1,CCNB1,CD36,CCR7,CYBB,ETS1,FABP4,G6PD,GUCY1B1,IL6,LDHA,MT1F,MT1H,MT1X,PTEN,S100A8,SDC1,THBS1,TRPC6,RGN,HOMER1,KLF2,OSER1,SLC38A2,PPP1R15B
16_Member	GO Biological Processes	GO:0071236	cellular response to antibiotic	-364193	-1820	13/149	196,388,1536,2113,2230,3569,5155,5728,7225,10365,51526,54464,94241	AHR,RHOB,CYBB,ETS1,FDX1,IL6,PDGFB,PTEN,TRPC6,KLF2,OSER1,XRN1,TP53INP1
16_Member	GO Biological Processes	GO:0097305	response to alcohol	-349362	-1706	17/239	31,196,598,641,1236,1392,1536,2230,2539,3283,5728,6279,7046,7048,10365,54464,94241	ACACA,AHR,BCL2L1,BLM,CCR7,CRH,CYBB,FDX1,G6PD,HSD3B1,PTEN,S100A8,TGFBR1,TGFBR2,KLF2,XRN1,TP53INP1
16_Member	GO Biological Processes	GO:0046677	response to antibiotic	-348978	-1703	21/331	196,388,598,1392,1536,2113,2230,2539,3397,3569,3939,5155,5728,6279,6382,7225,10365,51526,54464,84919,94241	AHR,RHOB,BCL2L1,CRH,CYBB,ETS1,FDX1,G6PD,ID1,IL6,LDHA,PDGFB,PTEN,S100A8,SDC1,TRPC6,KLF2,OSER1,XRN1,PPP1R15B,TP53INP1
16_Member	GO Biological Processes	GO:0097306	cellular response to alcohol	-311045	-1444	9/90	31,196,641,1536,2230,5728,10365,54464,94241	ACACA,AHR,BLM,CYBB,FDX1,PTEN,KLF2,XRN1,TP53INP1
16_Member	GO Biological Processes	GO:1901655	cellular response to ketone	-235443	-946	8/95	31,196,445,1392,1789,2230,10365,54464	ACACA,AHR,ASS1,CRH,DNMT3B,FDX1,KLF2,XRN1
17_Summary	GO Biological Processes	GO:0009612	response to mechanical stimulus	-64779	-3703	21/210	440,654,834,891,1116,2022,2113,3759,4192,5028,6513,7048,7057,7098,7099,7832,51284,54407,55342,85358,441027,875,1536,4023,5287,7378,8493,10135,80315,440738,388,598,641,1259,3014,5728,80303,94241,114769	ASNS,BMP6,CASP1,CCNB1,CHI3L1,ENG,ETS1,KCNJ2,MDK,P2RY1,SLC2A1,TGFBR2,THBS1,TLR3,TLR4,BTG2,TLR7,SLC38A2,STRBP,SHANK3,TMEM150C,CBS,CYBB,LPL,PIK3C2B,UPP1,PPM1D,NAMPT,CPEB4,MAP1LC3C,RHOB,BCL2L1,BLM,CNGA1,H2AX,PTEN,EFHD1,TP53INP1,CARD16
17_Member	GO Biological Processes	GO:0009612	response to mechanical stimulus	-64779	-3703	21/210	440,654,834,891,1116,2022,2113,3759,4192,5028,6513,7048,7057,7098,7099,7832,51284,54407,55342,85358,441027	ASNS,BMP6,CASP1,CCNB1,CHI3L1,ENG,ETS1,KCNJ2,MDK,P2RY1,SLC2A1,TGFBR2,THBS1,TLR3,TLR4,BTG2,TLR7,SLC38A2,STRBP,SHANK3,TMEM150C
17_Member	GO Biological Processes	GO:0071260	cellular response to mechanical stimulus	-425381	-2242	10/79	654,834,2022,3759,6513,7098,7099,51284,54407,441027	BMP6,CASP1,ENG,KCNJ2,SLC2A1,TLR3,TLR4,TLR7,SLC38A2,TMEM150C
17_Member	GO Biological Processes	GO:0071496	cellular response to external stimulus	-340347	-1651	21/336	440,654,834,875,1536,2022,3759,4023,5028,5287,6513,7098,7099,7378,8493,10135,51284,54407,80315,440738,441027	ASNS,BMP6,CASP1,CBS,CYBB,ENG,KCNJ2,LPL,P2RY1,PIK3C2B,SLC2A1,TLR3,TLR4,UPP1,PPM1D,NAMPT,TLR7,SLC38A2,CPEB4,MAP1LC3C,TMEM150C
17_Member	GO Biological Processes	GO:0071214	cellular response to abiotic stimulus	-310288	-1441	20/330	388,598,641,654,834,1259,2022,3014,3759,5728,6513,7098,7099,10135,51284,54407,80303,94241,114769,441027	RHOB,BCL2L1,BLM,BMP6,CASP1,CNGA1,ENG,H2AX,KCNJ2,PTEN,SLC2A1,TLR3,TLR4,NAMPT,TLR7,SLC38A2,EFHD1,TP53INP1,CARD16,TMEM150C
17_Member	GO Biological Processes	GO:0104004	cellular response to environmental stimulus	-310288	-1441	20/330	388,598,641,654,834,1259,2022,3014,3759,5728,6513,7098,7099,10135,51284,54407,80303,94241,114769,441027	RHOB,BCL2L1,BLM,BMP6,CASP1,CNGA1,ENG,H2AX,KCNJ2,PTEN,SLC2A1,TLR3,TLR4,NAMPT,TLR7,SLC38A2,EFHD1,TP53INP1,CARD16,TMEM150C
18_Summary	GO Biological Processes	GO:0072659	protein localization to plasma membrane	-635781	-3595	24/270	287,288,481,598,1601,2013,2258,2633,3675,5028,5357,5590,5865,5962,6809,9912,10266,10551,10640,25945,27065,30845,54209,64398,857,6242,134,6134,22930,85358,100133941	ANK2,ANK3,ATP1B1,BCL2L1,DAB2,EMP2,FGF13,GBP1,ITGA3,P2RY1,PLS1,PRKCZ,RAB3B,RDX,STX3,ARHGAP44,RAMP2,AGR2,EXOC5,NECTIN3,NSG1,EHD3,TREM2,MPP5,CAV1,RTKN,ADORA1,RPL10,RAB3GAP1,SHANK3,CD24
18_Member	GO Biological Processes	GO:0072659	protein localization to plasma membrane	-635781	-3595	24/270	287,288,481,598,1601,2013,2258,2633,3675,5028,5357,5590,5865,5962,6809,9912,10266,10551,10640,25945,27065,30845,54209,64398	ANK2,ANK3,ATP1B1,BCL2L1,DAB2,EMP2,FGF13,GBP1,ITGA3,P2RY1,PLS1,PRKCZ,RAB3B,RDX,STX3,ARHGAP44,RAMP2,AGR2,EXOC5,NECTIN3,NSG1,EHD3,TREM2,MPP5
18_Member	GO Biological Processes	GO:1990778	protein localization to cell periphery	-60047	-3385	26/323	287,288,481,598,857,1601,2013,2258,2633,3675,5028,5357,5590,5865,5962,6242,6809,9912,10266,10551,10640,25945,27065,30845,54209,64398	ANK2,ANK3,ATP1B1,BCL2L1,CAV1,DAB2,EMP2,FGF13,GBP1,ITGA3,P2RY1,PLS1,PRKCZ,RAB3B,RDX,RTKN,STX3,ARHGAP44,RAMP2,AGR2,EXOC5,NECTIN3,NSG1,EHD3,TREM2,MPP5
18_Member	GO Biological Processes	GO:1903076	regulation of protein localization to plasma membrane	-287714	-1282	9/97	598,1601,2633,3675,5357,6809,9912,10551,54209	BCL2L1,DAB2,GBP1,ITGA3,PLS1,STX3,ARHGAP44,AGR2,TREM2
18_Member	GO Biological Processes	GO:1904375	regulation of protein localization to cell periphery	-283413	-1249	10/118	598,1601,2633,3675,5357,5590,6809,9912,10551,54209	BCL2L1,DAB2,GBP1,ITGA3,PLS1,PRKCZ,STX3,ARHGAP44,AGR2,TREM2
18_Member	GO Biological Processes	GO:0072657	protein localization to membrane	-267463	-1152	30/625	134,287,288,481,598,857,1601,2013,2258,2633,3675,5028,5357,5590,5865,5962,6134,6809,9912,10266,10551,10640,22930,25945,27065,30845,54209,64398,85358,100133941	ADORA1,ANK2,ANK3,ATP1B1,BCL2L1,CAV1,DAB2,EMP2,FGF13,GBP1,ITGA3,P2RY1,PLS1,PRKCZ,RAB3B,RDX,RPL10,STX3,ARHGAP44,RAMP2,AGR2,EXOC5,RAB3GAP1,NECTIN3,NSG1,EHD3,TREM2,MPP5,SHANK3,CD24
19_Summary	GO Biological Processes	GO:0050900	leukocyte migration	-630896	-3584	35/504	134,481,719,857,947,1236,1588,2526,2888,2919,3569,3675,4192,4345,5155,5175,5669,6279,6280,6283,6382,6777,7010,7056,7057,7422,9547,10461,54209,57509,58494,83483,90952,407013,728358,185,3148,9037,51411,3730,4897,5328,6091,6477,6809,22836,23768,51466,55816,56920,85358	ADORA1,ATP1B1,C3AR1,CAV1,CD34,CCR7,CYP19A1,FUT4,GRB14,CXCL1,IL6,ITGA3,MDK,CD200,PDGFB,PECAM1,PSG1,S100A8,S100A9,S100A12,SDC1,STAT5B,TEK,THBD,THBS1,VEGFA,CXCL14,MERTK,TREM2,MTUS1,JAM2,PLVAP,ESAM,MIR24-2,DEFA1B,AGTR1,HMGB2,SEMA5A,BIN2,ANOS1,NRCAM,PLAU,ROBO1,SIAH1,STX3,RHOBTB3,FLRT2,EVL,DOK5,SEMA3G,SHANK3
19_Member	GO Biological Processes	GO:0050900	leukocyte migration	-630896	-3584	35/504	134,481,719,857,947,1236,1588,2526,2888,2919,3569,3675,4192,4345,5155,5175,5669,6279,6280,6283,6382,6777,7010,7056,7057,7422,9547,10461,54209,57509,58494,83483,90952,407013,728358	ADORA1,ATP1B1,C3AR1,CAV1,CD34,CCR7,CYP19A1,FUT4,GRB14,CXCL1,IL6,ITGA3,MDK,CD200,PDGFB,PECAM1,PSG1,S100A8,S100A9,S100A12,SDC1,STAT5B,TEK,THBD,THBS1,VEGFA,CXCL14,MERTK,TREM2,MTUS1,JAM2,PLVAP,ESAM,MIR24-2,DEFA1B
19_Member	GO Biological Processes	GO:1905521	regulation of macrophage migration	-498556	-2727	8/40	719,1588,4192,4345,7057,54209,57509,407013	C3AR1,CYP19A1,MDK,CD200,THBS1,TREM2,MTUS1,MIR24-2
19_Member	GO Biological Processes	GO:0097529	myeloid leukocyte migration	-465402	-2484	18/212	719,1236,1588,2919,3569,4192,4345,5155,5175,6279,6280,6283,6777,7057,7422,54209,57509,407013	C3AR1,CCR7,CYP19A1,CXCL1,IL6,MDK,CD200,PDGFB,PECAM1,S100A8,S100A9,S100A12,STAT5B,THBS1,VEGFA,TREM2,MTUS1,MIR24-2
19_Member	GO Biological Processes	GO:1905517	macrophage migration	-40591	-2115	8/53	719,1588,4192,4345,7057,54209,57509,407013	C3AR1,CYP19A1,MDK,CD200,THBS1,TREM2,MTUS1,MIR24-2
19_Member	GO Biological Processes	GO:0002685	regulation of leukocyte migration	-377511	-1914	16/205	134,719,1236,1588,2526,3569,4192,4345,7057,7422,9547,54209,57509,58494,83483,407013	ADORA1,C3AR1,CCR7,CYP19A1,FUT4,IL6,MDK,CD200,THBS1,VEGFA,CXCL14,TREM2,MTUS1,JAM2,PLVAP,MIR24-2
19_Member	GO Biological Processes	GO:0010758	regulation of macrophage chemotaxis	-321883	-1529	5/26	719,1588,4192,7057,57509	C3AR1,CYP19A1,MDK,THBS1,MTUS1
19_Member	GO Biological Processes	GO:0060326	cell chemotaxis	-313475	-1463	19/304	185,719,1236,1588,2919,3148,3569,4192,5155,6279,6280,6283,7057,7422,9037,9547,51411,57509,728358	AGTR1,C3AR1,CCR7,CYP19A1,CXCL1,HMGB2,IL6,MDK,PDGFB,S100A8,S100A9,S100A12,THBS1,VEGFA,SEMA5A,CXCL14,BIN2,MTUS1,DEFA1B
19_Member	GO Biological Processes	GO:0006935	chemotaxis	-300294	-1363	32/649	185,719,1236,1588,2919,3148,3569,3730,4192,4897,5155,5328,6091,6279,6280,6283,6477,6809,7057,7422,9037,9547,22836,23768,51411,51466,54209,55816,56920,57509,85358,728358	AGTR1,C3AR1,CCR7,CYP19A1,CXCL1,HMGB2,IL6,ANOS1,MDK,NRCAM,PDGFB,PLAU,ROBO1,S100A8,S100A9,S100A12,SIAH1,STX3,THBS1,VEGFA,SEMA5A,CXCL14,RHOBTB3,FLRT2,BIN2,EVL,TREM2,DOK5,SEMA3G,MTUS1,SHANK3,DEFA1B
19_Member	GO Biological Processes	GO:0042330	taxis	-298121	-1356	32/651	185,719,1236,1588,2919,3148,3569,3730,4192,4897,5155,5328,6091,6279,6280,6283,6477,6809,7057,7422,9037,9547,22836,23768,51411,51466,54209,55816,56920,57509,85358,728358	AGTR1,C3AR1,CCR7,CYP19A1,CXCL1,HMGB2,IL6,ANOS1,MDK,NRCAM,PDGFB,PLAU,ROBO1,S100A8,S100A9,S100A12,SIAH1,STX3,THBS1,VEGFA,SEMA5A,CXCL14,RHOBTB3,FLRT2,BIN2,EVL,TREM2,DOK5,SEMA3G,MTUS1,SHANK3,DEFA1B
19_Member	GO Biological Processes	GO:0050920	regulation of chemotaxis	-296365	-1344	15/220	719,1236,1588,3569,4192,5155,6091,6809,7057,7422,9037,9547,54209,56920,57509	C3AR1,CCR7,CYP19A1,IL6,MDK,PDGFB,ROBO1,STX3,THBS1,VEGFA,SEMA5A,CXCL14,TREM2,SEMA3G,MTUS1
19_Member	GO Biological Processes	GO:0002687	positive regulation of leukocyte migration	-292295	-1313	11/135	719,1236,2526,3569,4192,7057,7422,9547,54209,58494,83483	C3AR1,CCR7,FUT4,IL6,MDK,THBS1,VEGFA,CXCL14,TREM2,JAM2,PLVAP
19_Member	GO Biological Processes	GO:0030595	leukocyte chemotaxis	-290476	-1302	15/223	719,1236,1588,2919,3569,4192,5155,6279,6280,6283,7057,7422,9547,57509,728358	C3AR1,CCR7,CYP19A1,CXCL1,IL6,MDK,PDGFB,S100A8,S100A9,S100A12,THBS1,VEGFA,CXCL14,MTUS1,DEFA1B
19_Member	GO Biological Processes	GO:0050921	positive regulation of chemotaxis	-287108	-1277	11/137	719,1236,3569,4192,5155,6809,7057,7422,9037,9547,54209	C3AR1,CCR7,IL6,MDK,PDGFB,STX3,THBS1,VEGFA,SEMA5A,CXCL14,TREM2
19_Member	GO Biological Processes	GO:1905523	positive regulation of macrophage migration	-25687	-1076	4/22	719,4192,7057,54209	C3AR1,MDK,THBS1,TREM2
19_Member	GO Biological Processes	GO:0048246	macrophage chemotaxis	-245292	-1007	5/38	719,1588,4192,7057,57509	C3AR1,CYP19A1,MDK,THBS1,MTUS1
19_Member	GO Biological Processes	GO:0002688	regulation of leukocyte chemotaxis	-232238	-930	9/117	719,1236,1588,3569,4192,7057,7422,9547,57509	C3AR1,CCR7,CYP19A1,IL6,MDK,THBS1,VEGFA,CXCL14,MTUS1
19_Member	GO Biological Processes	GO:0010759	positive regulation of macrophage chemotaxis	-214459	-816	3/15	719,4192,7057	C3AR1,MDK,THBS1
20_Summary	GO Biological Processes	GO:0002683	negative regulation of immune system process	-627999	-3584	34/483	134,684,714,725,966,1588,1831,2213,2551,2633,4092,4192,4345,4830,5320,6397,6777,7057,7098,7099,10062,10461,23170,23228,28959,29126,55365,55824,57162,57678,221395,253943,407013,441478,94,857,1071,1289,2258,2539,3397,3418,3569,4091,4320,5047,5155,5728,6272,6926,7025,7046,7225,7422,9037,9547,9619,10014,23462,26022,28951,29116,56920,94241,169200,1236,2194,4179,4242,5590,7048,54209,135228	ADORA1,BST2,C1QC,C4BPB,CD59,CYP19A1,TSC22D3,FCGR2B,GABPA,GBP1,SMAD7,MDK,CD200,NME1,PLA2G2A,SEC14L1,STAT5B,THBS1,TLR3,TLR4,NR1H3,MERTK,TTLL12,PLCL2,TMEM176B,CD274,TMEM176A,PAG1,PELI1,GPAM,ADGRF5,YTHDF3,MIR24-2,NRARP,ACVRL1,CAV1,CETP,COL5A1,FGF13,G6PD,ID1,IDH2,IL6,SMAD6,MMP11,PAEP,PDGFB,PTEN,SORT1,TBX3,NR2F1,TGFBR1,TRPC6,VEGFA,SEMA5A,CXCL14,ABCG1,HDAC5,HEY1,TMEM98,TRIB2,MYLIP,SEMA3G,TP53INP1,TMEM64…
20_Member	GO Biological Processes	GO:0002683	negative regulation of immune system process	-627999	-3584	34/483	134,684,714,725,966,1588,1831,2213,2551,2633,4092,4192,4345,4830,5320,6397,6777,7057,7098,7099,10062,10461,23170,23228,28959,29126,55365,55824,57162,57678,221395,253943,407013,441478	ADORA1,BST2,C1QC,C4BPB,CD59,CYP19A1,TSC22D3,FCGR2B,GABPA,GBP1,SMAD7,MDK,CD200,NME1,PLA2G2A,SEC14L1,STAT5B,THBS1,TLR3,TLR4,NR1H3,MERTK,TTLL12,PLCL2,TMEM176B,CD274,TMEM176A,PAG1,PELI1,GPAM,ADGRF5,YTHDF3,MIR24-2,NRARP
20_Member	GO Biological Processes	GO:0045596	negative regulation of cell differentiation	-59895	-3378	45/759	94,714,857,1071,1289,2213,2258,2539,2551,2633,3397,3418,3569,4091,4092,4192,4320,4830,5047,5155,5728,6272,6777,6926,7025,7046,7098,7099,7225,7422,9037,9547,9619,10014,10062,23462,26022,28951,28959,29116,55365,56920,94241,169200,441478	ACVRL1,C1QC,CAV1,CETP,COL5A1,FCGR2B,FGF13,G6PD,GABPA,GBP1,ID1,IDH2,IL6,SMAD6,SMAD7,MDK,MMP11,NME1,PAEP,PDGFB,PTEN,SORT1,STAT5B,TBX3,NR2F1,TGFBR1,TLR3,TLR4,TRPC6,VEGFA,SEMA5A,CXCL14,ABCG1,HDAC5,NR1H3,HEY1,TMEM98,TRIB2,TMEM176B,MYLIP,TMEM176A,SEMA3G,TP53INP1,TMEM64,NRARP
20_Member	GO Biological Processes	GO:1902106	negative regulation of leukocyte differentiation	-325938	-1556	10/104	714,2213,4092,4192,4830,7098,7099,28959,55365,441478	C1QC,FCGR2B,SMAD7,MDK,NME1,TLR3,TLR4,TMEM176B,TMEM176A,NRARP
20_Member	GO Biological Processes	GO:1903707	negative regulation of hemopoiesis	-289574	-1296	12/157	714,2213,2551,4092,4192,4830,6777,7098,7099,28959,55365,441478	C1QC,FCGR2B,GABPA,SMAD7,MDK,NME1,STAT5B,TLR3,TLR4,TMEM176B,TMEM176A,NRARP
20_Member	GO Biological Processes	GO:0002521	leukocyte differentiation	-260413	-1104	26/522	714,1236,2194,2213,3569,4092,4179,4192,4242,4830,5590,6777,7048,7098,7099,7422,10014,10461,23228,26022,28959,54209,55365,135228,169200,441478	C1QC,CCR7,FASN,FCGR2B,IL6,SMAD7,CD46,MDK,MFNG,NME1,PRKCZ,STAT5B,TGFBR2,TLR3,TLR4,VEGFA,HDAC5,MERTK,PLCL2,TMEM98,TMEM176B,TREM2,TMEM176A,CD109,TMEM64,NRARP
20_Member	GO Biological Processes	GO:1902105	regulation of leukocyte differentiation	-233193	-933	16/281	714,2213,4092,4179,4192,4830,5590,6777,7048,7098,7099,28959,54209,55365,169200,441478	C1QC,FCGR2B,SMAD7,CD46,MDK,NME1,PRKCZ,STAT5B,TGFBR2,TLR3,TLR4,TMEM176B,TREM2,TMEM176A,TMEM64,NRARP

## Sheet: Table S4
Supplementary Table 4. Human-SARS-CoV Interactome based on the in silico computational framework P-HIPSTer (http://phipster.org/).
SARS-CoV-2 proteins	Human proteins
Adeno-associated virus - 2 Rep 52 protein	YWHAG	YWHAE	YWHAB	YWHAQ	ATM	SFN	GRB2	YWHAZ	YWHAH
SARS coronavirus endoRNAse (gene: orf1ab)	RB1	RBL1	RBL2	UBC	UBB	ISG15
SARS coronavirus protein E (gene: E)	APP	BRD4	SRC	VARS	STAT1	STAT3	CTNNB1	STMN4	RAD23B	HSPA4	ESR1	BAG3	EP300	CDK2	GRB2
SARS coronavirus hypothetical protein sars7a	ARHGEF11	STAT1	ITGA4	STAT3	PDE4D	LILRB1	FN1	LILRB2	VCAM1	YWHAZ	SRPK2	DIAPH1	FMNL1	CD8A	ARHGEF4	GRB2	DAAM1	EVL	EZR	YWHAG	SRC	PFAS	KIR3DS1	YWHAE	VARS	YWHAB	ARRB2	BRCA1	FASLG	UBC	BAG3	PSMD4	YWHAQ	UBD	SFN	WASF1	B2M	YWHAH
SARS coronavirus hypothetical protein sars9b	YWHAG	NPM1	SRC	YWHAE	YWHAB	TARS	YWHAZ	UBC	SUMO2	YWHAQ	ARHGEF4	ATM	SFN	GRB2	B2M	SQSTM1	YWHAH
SARS coronavirus excised_polyprotein 1..4369 (gene: orf1ab)	PPP2R1A	SMARCA4	HIST1H4A	APC	RBCK1	TLN2	CALM1	APP	RNF2	RB1	EPB41	FRMPD4	RPL13	FRMPD3	SNX31	BAIAP2L1	PSMD4	B2M	GABARAPL2	PTK2	NPLOC4	FERMT2	PRKCZ	GRB2	EZR	FERMT3	RCOR1	MACF1	VARS	EPB41L5	NUB1	EPB41L1	EPB41L2	EPB41L3	RCC1	SFN	UBL4B	LYN	H3F3A	TMUB2	LILRB1	FN1	TMUB1	BRAF	GMIP	ARHGEF4	ATM	PABPC1	SDE2
SARS coronavirus 2-O-ribose methyltransferase (2-o-MT) (gene: orf1ab)	RB1	RBL1	PFAS	RBL2	STAT1	UBC	UBB	BRCA1	ISG15	GRB2	ELAVL1
SARS coronavirus leader protein (gene: orf1ab)	LYN	YWHAG	SRC	YWHAE	STAT1	YWHAB	STAT3	ISG15	YWHAZ	UBC	UBB	YWHAQ	ARHGEF4	CRK	ABL1	SFN	FYN	GRB2	YWHAH	NCK1
SARS coronavirus formerly known as growth-factor-like protein (gene: orf1ab)	APP	YWHAG	SRC	YWHAE	VARS	STAT1	YWHAB	STAT3	ISG15	YWHAZ	UBC	UBB	YWHAQ	ARHGEF4	SFN	GRB2	YWHAH
SARS coronavirus nsp7-pp1a/pp1ab (gene: orf1ab)	HBG1	STAT1	HSPA5	HSPA8	MSN	FN1	RAD23B	ISG15	ESR1	YWHAZ	SPTB	EZR	CALM1	APP	YWHAG	YWHAE	VARS	YWHAB	PXN	CTNNB1	HBD	BRCA1	KALRN	ING5	BAIAP2L1	HBM	UBC	BAG3	UBB	EP300	YWHAQ	HBQ1	SFN	B2M	SPTBN1	YWHAH
SARS coronavirus nsp9-pp1a/pp1ab (gene: orf1ab)	APP	SRC	STAT1	HSPA5	STAT3	ISG15	UBC	BAG3	UBB	CD8A	ARHGEF4	ATM	GRB2
SARS coronavirus nucleocapsid protein (gene: N)	NPM1	STAT1	CSNK2A1	STAT3	FN1	ESR1	YWHAZ	TUBB4B	TUBA4A	TUBA8	CDK2	ATM	GRB2	TRIB3	YWHAG	SRC	GSK3B	YWHAE	YWHAB	CTNNB1	BRCA1	TUBA1A	TUBA3C	TUBA1C	EP300	YWHAQ	SFN	B2M	YWHAH
SARS coronavirus nsp3-pp1a/pp1ab (gene: orf1ab)	MAP3K1	FAU	RBCK1	TLN2	SQSTM1	PTPN4	APP	RNF2	RB1	EPB41	FRMPD4	ZFAND4	FRMPD3	SNX31	PSMD4	SAP18	USP48	GABARAPL2	ASPSCR1	FRMD4B	ISG15	ESR1	FRMD1	FRMD3	PTK2	NPLOC4	FERMT2	PRKCZ	HGS	FRMD6	FRMD7	FRMD8	CD8A	GRB2	EZR	FERMT3	VCP	VARS	UBFD1	EPB41L5	NUB1	BAG6	EPB41L1	UBC	BAG3	UBB	EPB41L3	UBD	NFATC2IP
SARS coronavirus nsp8-pp1a/pp1ab (gene: orf1ab)	STAT1	TPM4	STAT3	H3F3A	TPM3	MSN	FN1	RAD23B	HSPA4	ISG15	SMARCA4	HIST1H4A	ABI1	NBR1	ATM	GRB2	PLEC	EZR	CHRNB1	DYNC1H1	BCAR1	RCOR1	APP	SPTBN5	SRC	MACF1	RPL13	CTNNB1	CUL1	ARRB2	BRCA1	NEDD9	ELAVL1	TUBA1A	BAIAP2L1	SPTA1	UBC	BAG3	UBB	ERBB2	EP300	CAPN2	STX3	SPTAN1	SPTBN1
SARS coronavirus RNA-dependent RNA polymerase (gene: orf1ab)	YWHAG	YWHAB	UBC	UBB	CDK2	ISG15	GRB2	YWHAZ	TRIB3
SARS coronavirus E2 glycoprotein precursor (gene: S)	ACE	HSP90AA1	SIGLEC15	MSN	LILRB1	FN1	LSAMP	LILRB2	VCAM1	CD200R1	CD4	CD7	ARHGEF4	ATM	MXRA8	PDCD1	VSTM2B	CD244	IGSF8	APP	IGSF9	YWHAG	MIPEP	YWHAE	YWHAB	IGSF3	BRCA1	TARS	ELAVL1	THY1	TREM2	HAPLN2	SIRPB2	VPREB3	PSMD4	YWHAQ	MPZL1	CTLA4	B2M	SCN3B	YWHAH	ICOS	MPZL3	TRGV3	STAT1	STAT3	ESR1	YWHAZ	ACE2
SARS coronavirus nsp13-pp1ab (ZD, NTPase/HEL; RNA (gene: orf1ab)	YWHAG	VCP	YWHAE	STAT3	ARRB2	BRCA1	ISG15	SIRT1	YWHAZ	UBC	UBB	YWHAQ	TK1	GRB2
SARS coronavirus 3C-like proteinase (gene: orf1ab)	YWHAG	SRC	YWHAE	STAT1	YWHAB	ITGA4	STAT3	BRCA1	PPP2R1A	ISG15	ESR1	YWHAZ	UBC	UBB	YWHAQ	ATM	PABPC1	GRB2	YWHAH
SARS coronavirus nsp4-pp1a/pp1ab (gene: orf1ab)	YWHAG	SRC	YWHAE	STAT1	YWHAB	STAT3	BRCA1	ISG15	YWHAZ	UBC	UBB	EP300	YWHAQ	SFN	GRB2	YWHAH
SARS coronavirus P2 envelope protein	APP	BRD4	SRC	VARS	STAT1	STAT3	CTNNB1	STMN4	RAD23B	HSPA4	ESR1	BAG3	EP300	CDK2	GRB2
SARS coronavirus P2 hypothetical protein sars7a	ARHGEF11	STAT1	ITGA4	STAT3	PDE4D	LILRB1	FN1	LILRB2	VCAM1	YWHAZ	SRPK2	DIAPH1	FMNL1	CD8A	ARHGEF4	GRB2	DAAM1	EVL	EZR	YWHAG	SRC	PFAS	KIR3DS1	YWHAE	VARS	YWHAB	ARRB2	BRCA1	FASLG	UBC	BAG3	PSMD4	YWHAQ	UBD	SFN	WASF1	B2M	YWHAH
SARS coronavirus P2 full_polyprotein 1..7073	FAU	RBCK1	TLN2	SQSTM1	PTPN3	CHRNB1	APP	RB1	EPB41	FRMPD4	ZFAND4	UBXN2A	FRMPD3	SNX31	BAIAP2L1	STX6	B2M	USP48	ASPSCR1	FRMD4B	ISG15	FRMD1	FRMD3	NPLOC4	FRMD5	FERMT2	FRMD6	FRMD7	FRMD8	GRB2	EZR	FERMT3	MACF1	VCP	UBFD1	EPB41L5	NUB1	BAG6	EPB41L1	UBC	UBB	EPB41L2	EPB41L3	UBD	NFATC2IP	UBL4B	LYN	HSPA5	MSN
SARS coronavirus P2 full_polyprotein 1..4382	PPP2R1A	SMARCA4	HIST1H4A	APC	RBCK1	TLN2	CALM1	APP	RNF2	RB1	EPB41	FRMPD4	RPL13	FRMPD3	SNX31	BAIAP2L1	PSMD4	B2M	GABARAPL2	PTK2	NPLOC4	FERMT2	PRKCZ	GRB2	EZR	FERMT3	RCOR1	MACF1	VARS	EPB41L5	NUB1	EPB41L1	EPB41L2	EPB41L3	RCC1	SFN	UBL4B	LYN	H3F3A	TMUB2	LILRB1	FN1	TMUB1	BRAF	GMIP	ARHGEF4	ATM	PABPC1	SDE2
SARS coronavirus P2 hypothetical protein sars9b	YWHAG	NPM1	SRC	YWHAE	YWHAB	TARS	YWHAZ	UBC	SUMO2	YWHAQ	ARHGEF4	ATM	SFN	GRB2	B2M	SQSTM1	YWHAH
SARS coronavirus P2 spike glycoprotein precursor	ACE	HSP90AA1	SIGLEC15	MSN	LILRB1	FN1	LSAMP	LILRB2	VCAM1	CD200R1	CD4	CD7	ARHGEF4	ATM	PDCD1	VSTM2B	CD244	IGSF8	APP	IGSF9	YWHAG	MIPEP	YWHAE	YWHAB	IGSF3	BRCA1	TARS	ELAVL1	THY1	TREM2	HAPLN2	SIRPB2	VPREB3	PSMD4	YWHAQ	MPZL1	CTLA4	B2M	SCN3B	YWHAH	ICOS	MPZL3	TRGV3	STAT1	STAT3	ESR1	YWHAZ	ACE2	CD8B
SARS coronavirus P2 nucleocapsid protein	NPM1	STAT1	CSNK2A1	STAT3	FN1	ESR1	YWHAZ	TUBB4B	TUBA4A	TUBA8	CDK2	ATM	GRB2	TRIB3	YWHAG	SRC	GSK3B	YWHAE	YWHAB	CTNNB1	BRCA1	TUBA1A	TUBA3C	TUBA1C	EP300	YWHAQ	SFN	B2M	YWHAH
SARS coronavirus Tor2 Orf13	YWHAG	NPM1	SRC	YWHAE	YWHAB	TARS	YWHAZ	UBC	SUMO2	YWHAQ	ARHGEF4	ATM	SFN	GRB2	B2M	SQSTM1	YWHAH
SARS coronavirus Tor2 Orf8	ARHGEF11	STAT1	ITGA4	STAT3	PDE4D	LILRB1	FN1	LILRB2	VCAM1	YWHAZ	SRPK2	DIAPH1	FMNL1	CD8A	ARHGEF4	GRB2	DAAM1	EVL	EZR	YWHAG	SRC	PFAS	KIR3DS1	YWHAE	VARS	YWHAB	ARRB2	BRCA1	FASLG	UBC	BAG3	PSMD4	YWHAQ	UBD	SFN	WASF1	B2M	YWHAH
SARS coronavirus Tor2 nucleocapsid protein	NPM1	STAT1	CSNK2A1	STAT3	FN1	ESR1	YWHAZ	TUBB4B	TUBA4A	TUBA8	CDK2	ATM	GRB2	TRIB3	YWHAG	SRC	GSK3B	YWHAE	YWHAB	CTNNB1	BRCA1	TUBA1A	TUBA3C	TUBA1C	EP300	YWHAQ	SFN	B2M	YWHAH
SARS coronavirus Tor2 small envelope E protein	APP	BRD4	SRC	VARS	STAT1	STAT3	CTNNB1	STMN4	RAD23B	HSPA4	ESR1	BAG3	EP300	CDK2	GRB2
SARS coronavirus Tor2 replicase 1AB	FAU	RBCK1	TLN2	SQSTM1	PTPN3	CHRNB1	APP	RB1	EPB41	FRMPD4	ZFAND4	UBXN2A	FRMPD3	SNX31	BAIAP2L1	STX6	B2M	USP48	ASPSCR1	FRMD4B	ISG15	FRMD1	FRMD3	NPLOC4	FRMD5	FERMT2	FRMD6	FRMD7	FRMD8	GRB2	EZR	FERMT3	MACF1	UBFD1	EPB41L5	NUB1	BAG6	EPB41L1	UBC	UBB	EPB41L2	EPB41L3	UBD	NFATC2IP	UBL4B	LYN	HSPA5	MSN	TMUB2
SARS coronavirus Tor2 spike glycoprotein	ACE	HSP90AA1	SIGLEC15	MSN	LILRB1	FN1	LSAMP	LILRB2	VCAM1	CD200R1	CD4	CD7	ARHGEF4	ATM	MXRA8	PDCD1	VSTM2B	CD244	IGSF8	APP	IGSF9	YWHAG	MIPEP	YWHAE	YWHAB	IGSF3	BRCA1	TARS	ELAVL1	THY1	TREM2	HAPLN2	SIRPB2	VPREB3	PSMD4	YWHAQ	MPZL1	CTLA4	B2M	SCN3B	YWHAH	ICOS	MPZL3	TRGV3	STAT1	STAT3	ESR1	YWHAZ	ACE2
[truncated: 149 more columns]

## Sheet: Table S5
Supplementary Table 5. Human-ZIKA Interactome based on the in silico computational framework P-HIPSTer (http://phipster.org/).
ZIKA virus proteins	Human proteins
Zika virus protein pr (gene: flavivirus polyprotein)	SRC	BAG3	STAT1	STAT3	GRB2
Zika virus capsid protein C (gene: flavivirus polyprotein)	ANXA2	CDKN2A	STAT1	HSPA5	HSPA8	MSN	STAT3	ANXA11	HSPA4	RAD23B	TAP1	ESR1	GMIP	NFKB1	HIST2H2BE	GRIN3A	DNMBP	CDK2	BIRC2	BIRC3	APP	VARS	CTNNB1	ILK	CUL3	CUL1	ING2	BAG3	SUMO2	UBC	SNX1	EP300	UBD	ANXA7	PSMD1	GIT2	SNX6
Zika virus anchored capsid protein C (gene: flavivirus polyprotein)	ANXA2	CDKN2A	H3F3C	HSPA5	H3F3A	HSPA8	MSN	STAT3	ANXA11	TAP1	ESR1	NFKB1	HIST2H2BE	GRIN3A	HIST1H4A	APP	VARS	CTNNB1	ILK	CUL3	CUL1	ING2	RABGGTA	BAG3	SUMO2	UBC	SNX1	EP300	UBD	ANXA7	PSMD1	ANKRD52	SNX6
Zika virus membrane glycoprotein M (gene: flavivirus polyprotein)	APP	NPM1	YWHAG	SRC	YWHAE	STAT1	YWHAB	STAT3	YWHAZ	DNM1	HBM	BAG3	YWHAQ	HBQ1	ATM	GRB2	SFN	YWHAH
Zika virus membrane glycoprotein precursor M (gene: flavivirus polyprotein)	APP	YWHAG	NPM1	SRC	YWHAE	STAT1	YWHAB	STAT3	YWHAZ	DNM1	HBM	BAG3	YWHAQ	ARHGEF4	HBQ1	ATM	SFN	GRB2	PPFIA4	YWHAH
Zika virus nonstructural protein NS1 (gene: flavivirus polyprotein)	YWHAG	YWHAE	YWHAB	YWHAQ	SFN	YWHAZ	YWHAH
Zika virus envelope protein E (gene: flavivirus polyprotein)	SMAD3	HSP90AA1	STAT1	ITGA4	HSPA5	STAT3	HSPA8	MSN	LILRB1	FN1	LILRB2	VCAM1	YWHAZ	CD8B	CD8A	ARHGEF4	PSME2	ATM	PSME3	MXRA8	GRB2	APP	IGSF9	YWHAG	SRC	KIR3DS1	YWHAE	VARS	YWHAB	HSP90AB1	PSMD4	YWHAQ	GPA33	TRIM28	B2M	YWHAH
Zika virus nonstructural protein NS3 (gene: flavivirus polyprotein)	NDUFA9	NPM1	PAICS	STAT1	ITGA4	CSNK2A1	STAT3	AMBP	FN1	RAD23B	HSPA4	YWHAZ	SMARCA5	SPINT2	ARHGEF4	ATM	GRB2	SQSTM1	APP	YWHAG	SRC	DDX3X	WFDC8	VCP	YWHAE	YWHAB	CTNNB1	ARRB2	BRCA1	MAGOH	BAG3	SUMO2	EP300	YWHAQ	TK1	EPPIN	SFN	TRIM28	YWHAH
Zika virus RNA-dependent RNA polymerase NS5 (gene: flavivirus polyprotein)	YWHAG	YWHAE	YWHAB	CTNNB1	BRCA1	YWHAZ	COQ7	YWHAQ	SFN	GRB2	SPTAN1	YWHAH	TP53

## Sheet: Table S6
Supplementary Table 6. The Human-SARS-CoV interactome obtained in the P-HIPSTer (http://phipster.org/) for placenta.
Virus	Virus Protein	Human Protein	Domain-Domain LR	Peptide-Domain LR	Redundancy LR	Final LR
SARS coronavirus P2	full_polyprotein 1..4382	STK3	99.2	0	2.3	230.6
SARS coronavirus E2	glycoprotein precursor (gene: S)	TREM2	151.4	0	1.3	207.8
SARS coronavirus Tor2	spike glycoprotein	TREM2	151.4	0	1.3	207.8
SARS coronavirus P2	spike glycoprotein precursor	TREM2	151.4	0	1.1	179.8
SARS coronavirus	nsp7-pp1a/pp1ab (gene: orf1ab)	HBD	99.2	0	1.3	136.2
SARS coronavirus	nsp3-pp1a/pp1ab (gene: orf1ab)	PAICS	6.3	0	21.3	135.5
SARS coronavirus P2	full_polyprotein 1..4382	HBE1	99.2	0	1.1	117.8
SARS coronavirus	nsp8-pp1a/pp1ab (gene: orf1ab)	STX3	99.2	0	1.1	117.8
SARS coronavirus	nsp3-pp1a/pp1ab (gene: orf1ab)	FRMD3	113	0	N/A	113
SARS coronavirus P2	full_polyprotein 1..7073	FRMD3	113	0	N/A	113
SARS coronavirus P2	full_polyprotein 1..4382	FRMD3	113	0	N/A	113
SARS coronavirus Tor2	replicase 1AB	FRMD3	113	0	N/A	113
SARS coronavirus P2	hypothetical protein sars7a	EVL	0.9	62.3	1.7	111.8
SARS coronavirus Tor2	Orf8	EVL	0.9	62.3	1.7	111.8
SARS coronavirus P2	hypothetical protein sars7a	DAAM1	0.9	62.3	1.7	111.8
SARS coronavirus Tor2	Orf8	DAAM1	0.9	62.3	1.7	111.8
SARS coronavirus	nsp3-pp1a/pp1ab (gene: orf1ab)	PRKCZ	45.9	3.6	2.3	108.4
SARS coronavirus P2	full_polyprotein 1..4382	PRKCZ	45.9	3.6	2.3	108.4
Domain-Domain LR: Likelihood Ratio (LR) that two proteins interact through their structured domains based on evidence derived from homology models of the complex they form.
Peptide-domain LR: Likelihood Ratio (LR) that two proteins interact through an unstructured peptide binding a structured domain.
Partner Redundancy LR: Likelihood Ratio (LR) that two proteins interact based on evidence that structural neighbors of one protein interact with the second protein.
Final LR: Final Likelihood Ratio (LR) reported by P-HIPSTer that integrates the LR scores obtained from each structural clue (domain-domain, peptide domain, redundancy).

## Sheet: Table S7
Supplementary Table 7. The Human-ZIKA interactome obtained in the P-HIPSTer (http://phipster.org/) for placenta.
Virus	Virus Protein	Human Protein	Domain-Domain LR	Peptide-Domain LR	Redundancy LR	Final LR
Zika virus nonstructural	protein NS3 (gene: flavivirus polyprotein)	PAICS	5	0	21.3	108.061
Domain-Domain LR: Likelihood Ratio (LR) that two proteins interact through their structured domains based on evidence derived from homology models of the complex they form.
Peptide-domain LR: Likelihood Ratio (LR) that two proteins interact through an unstructured peptide binding a structured domain.
Partner Redundancy LR: Likelihood Ratio (LR) that two proteins interact based on evidence that structural neighbors of one protein interact with the second protein.
Final LR: Final Likelihood Ratio (LR) reported by P-HIPSTer that integrates the LR scores obtained from each structural clue (domain-domain, peptide domain, redundancy).

## Sheet: Table S8
Supplementary table 8. Human-SARs Interactome based on literature.
COVID-19 Cell Atlas		Yu Li et al., 2020
ACE2		DPP4
ANPEP		FAP
CTSA		DPP10
CTSB		DPP6
CTSC		ACE2
CTSD
CTSE
CTSF
CTSG
CTSH
CTSK
CTSL
CTSO
CTSS
CTSV
CTSW
CTSZ
DPP4
ST3GAL4
ST6GAL1
TMPRSS2
COVID-19 Cell Atlas - acessed june/2020 (https://www.covid19cellatlas.org/#aldinger20)
Yu Li et al., 2020 - Yu Li, Ziding Zhang, Li Yan , Xianyi Lian, Yan Xie, Shen Li, Shuyu Xin, Pengfei Cao, Jianhong Lu. The MERS-CoV Receptor DPP4 as a Candidate Binding Target of the SARS-CoV-2 Spike. iScience, 2020 May 13;23(6):101160. doi: 10.1016/j.isci.2020.101160.
